# Supplementary material for: The Permeability of Porous Volcanic Rock Through the Brittle‐Ductile Transition
Source: J Geophys Res Solid Earth. 2022 Jun 20;127(6):e2022JB024600. doi: 10.1029/2022JB024600 (PMC9286468; doi:10.1029/2022JB024600)
Supplement: Supplementary file 2 — Data Set S1 [file JGRB-127-0-s002.xlsx]

## Sheet: 20 MPa
	Effective pressure = 20 Mpa
	Porosity = 0.203
	mechancial data			permeability measurements
	axial strain	differential stress (Mpa)		axial strain	differential stress (Mpa)	effective mean stress (Mpa)	permeability (m2)	porosity change
	0	0		0	0	20	2.35e-15	0
	4.7514e-06	0.00303861		0.00135968	21.4	27.1333	2.15e-15	-0.00010593
	4.7514e-06	0		0.00269083	44.27	34.7567	2.09e-15	-0.000495307
	9.50279e-06	-0.00343495		0.00398395	67.7	42.5667	2.06e-15	-0.000542361
	4.7514e-06	0.00610512		0.00524855	90.9	50.3	1.9e-15	-0.000679812
	4.7514e-06	-0.00116483		0.00659873	114.24	58.08	1.68e-15	-0.000506813
	4.7514e-06	-0.0156452		0.00804873	137.57	65.8567	1.33e-15	-7.299e-05
	4.7514e-06	-0.00343495		0.00968891	159.57	73.19	1.06e-15	0.0011081
	4.7514e-06	-0.0107049		0.0145001	79.89	46.63	1.03e-15	0.00209913
	4.7514e-06	0.00113506		0.020205	75.6	45.2	1.13e-15	0.00326393
	4.7514e-06	-0.00229989		0.0315199	69.73	43.2433	1.17e-15	0.00449282
	4.7514e-06	0.00227198		0.0455065	70.66	43.5533	1.17e-15	0.0054784
	9.50279e-06	0.0354901		0.0676085	76.44	45.48	1.16e-15	0.00634088
	4.7514e-06	0.0339587		0.0779439	82.04	47.3467	1.17e-15	0.00634088
	4.7514e-06	0.0289886
	4.7514e-06	0.0358604
	9.50279e-06	0.0477004
	4.7514e-06	0.0660139
	4.7514e-06	0.0721171
	4.7514e-06	0.0725153
	9.50279e-06	0.111044
	9.50279e-06	0.104792
	4.7514e-06	0.140431
	4.7514e-06	0.145797
	9.50279e-06	0.159143
	9.50279e-06	0.181287
	4.7514e-06	0.195399
	4.7514e-06	0.216779
	9.50279e-06	0.220585
	9.50279e-06	0.262576
	9.50279e-06	0.259141
	9.50279e-06	0.307608
	9.50279e-06	0.324018
	9.50279e-06	0.34043
	1.42542e-05	0.360277
	1.42542e-05	0.38776
	1.42542e-05	0.415984
	1.42542e-05	0.461781
	1.42542e-05	0.456442
	1.42542e-05	0.496902
	1.42542e-05	0.531628
	1.42542e-05	0.569418
	1.42542e-05	0.564846
	1.90186e-05	0.59994
	1.90186e-05	0.643068
	1.90186e-05	0.67856
	1.90186e-05	0.673222
	2.377e-05	0.721689
	2.377e-05	0.759479
	2.377e-05	0.785062
	2.377e-05	0.835799
	2.377e-05	0.872823
	2.377e-05	0.901841
	2.377e-05	0.932731
	2.85214e-05	0.982732
	2.85214e-05	0.991903
	2.85214e-05	1.0312
	3.32728e-05	1.06135
	3.32728e-05	1.11252
	3.80371e-05	1.15104
	3.80371e-05	1.18807
	3.80371e-05	1.2312
	4.27885e-05	1.26782
	4.75399e-05	1.30525
	4.75399e-05	1.35905
	4.75399e-05	1.40104
	4.75399e-05	1.44798
	5.22913e-05	1.48423
	5.70427e-05	1.52813
	5.70427e-05	1.55979
	5.70427e-05	1.59988
	6.18071e-05	1.63994
	6.65585e-05	1.7197
	6.65585e-05	1.75215
	6.65585e-05	1.79221
	7.13099e-05	1.83307
	7.13099e-05	1.89107
	7.60613e-05	1.95482
	8.08127e-05	1.99221
	8.08127e-05	2.03007
	8.08127e-05	2.09678
	8.5577e-05	2.13991
	8.5577e-05	2.1796
	9.03284e-05	2.24638
	9.50798e-05	2.29982
	9.50798e-05	2.35841
	9.98312e-05	2.4124
	0.000104583	2.45419
	0.000104583	2.5246
	0.000109347	2.56353
	0.000109347	2.64712
	0.000114098	2.67727
	0.000114098	2.74635
	0.00011885	2.78071
	0.000123601	2.862
	0.000128366	2.91123
	0.000128366	2.98601
	0.000133117	3.02457
	0.000137868	3.107
	0.000137868	3.17761
	0.00014262	3.21691
	0.000147371	3.28905
	0.000147371	3.3673
	0.000152136	3.41881
	0.000156887	3.48445
	0.000161638	3.5543
	0.000161638	3.62871
	0.000171141	3.68252
	0.000171141	3.75236
	0.000175905	3.82678
	0.000180657	3.89626
	0.000185408	3.96418
	0.00019016	4.02982
	0.00019016	4.10387
	0.000194911	4.17258
	0.000199675	4.25233
	0.000199675	4.29583
	0.000204427	4.35233
	0.000209178	4.43743
	0.00021393	4.49736
	0.00021393	4.57826
	0.000223445	4.63283
	0.000228197	4.71835
	0.000228197	4.77595
	0.000232948	4.85356
	0.0002377	4.93283
	0.000242464	5.01372
	0.000247215	5.0893
	0.000251967	5.16105
	0.000251967	5.24157
	0.00026147	5.2782
	0.00026147	5.36712
	0.000266234	5.39347
	0.000270985	5.46979
	0.000275737	5.51942
	0.000280488	5.58887
	0.00028524	5.6358
	0.00028524	5.7278
	0.000290004	5.78427
	0.000290004	5.85945
	0.000299507	5.91786
	0.000299507	5.9789
	0.000304258	6.06492
	0.000309022	6.16556
	0.000313774	6.24835
	0.000318525	6.34454
	0.000323277	6.43654
	0.000328028	6.52738
	0.000332792	6.61399
	0.000337544	6.69961
	0.000342295	6.8086
	0.000347047	6.89145
	0.000351798	6.98531
	0.000356562	7.10059
	0.000361314	7.21467
	0.000370817	7.31547
	0.000375568	7.42994
	0.000380332	7.51734
	0.000385084	7.6204
	0.000394587	7.71847
	0.000399351	7.80547
	0.000404102	7.92074
	0.000413605	8.02341
	0.000418356	8.16111
	0.000427872	8.29093
	0.000437375	8.4413
	0.000442126	8.57679
	0.000451642	8.71228
	0.000456394	8.85123
	0.000465896	8.9974
	0.000470661	9.1401
	0.000480164	9.2836
	0.000489679	9.42562
	0.000499182	9.56258
	0.000508685	9.71716
	0.000513449	9.87212
	0.000518201	10.0316
	0.000532455	10.1755
	0.000541971	10.3339
	0.000546722	10.4862
	0.000560989	10.6332
	0.000565741	10.79
	0.000575243	10.9468
	0.000584759	11.11
	0.000599013	11.2689
	0.000603778	11.426
	0.000613281	11.5807
	0.000627548	11.7326
	0.000632299	11.9101
	0.000646553	12.0727
	0.000656069	12.2494
	0.00066082	12.4066
	0.000675088	12.5715
	0.000679839	12.7375
	0.000694106	12.9165
	0.000703609	13.0883
	0.000713112	13.2375
	0.000722628	13.4024
	0.000736882	13.5871
	0.000746398	13.7711
	0.0007559	13.9489
	0.000765416	14.1367
	0.000774919	14.3214
	0.000784435	14.5054
	0.000798689	14.7153
	0.000808205	14.924
	0.000822459	15.1137
	0.000831975	15.319
	0.000846229	15.5148
	0.000855745	15.7148
	0.000865247	15.919
	0.000879514	16.1163
	0.000889017	16.2995
	0.000903284	16.5063
	0.000908036	16.6983
	0.000922303	16.8899
	0.000936557	17.1021
	0.000946073	17.3049
	0.000960327	17.5185
	0.000969843	17.7307
	0.000984097	17.9335
	0.000993613	18.136
	0.00100787	18.3651
	0.00101738	18.5811
	0.00103164	18.7958
	0.0010459	19.0115
	0.00105542	19.2298
	0.00106967	19.4359
	0.00107919	19.6504
	0.00109344	19.8733
	0.00110771	20.0893
	0.00111721	20.3217
	0.00113148	20.5316
	0.00114575	20.7639
	0.00115525	20.995
	0.00116952	21.2213
	0.00117902	21.4491
	0.00119804	21.6727
	0.00121229	21.901
	0.00122656	22.1311
	0.00124083	22.3641
	0.00125033	22.602
	0.0012646	22.8413
	0.00127885	23.0751
	0.00129312	23.3001
	0.00130262	23.5337
	0.00131689	23.7844
	0.00133591	24.0225
	0.00135018	24.2687
	0.00135493	24.0389
	0.00135968	23.8703
	0.00136918	23.7422
	0.00136918	23.6393
	0.00136918	23.5535
	0.00137395	23.4696
	0.0013787	23.4337
	0.0013787	23.3756
	0.0013787	23.3173
	0.0013787	23.2856
	0.0013787	23.2474
	0.00138345	23.1997
	0.0013787	23.1567
	0.0013787	23.1324
	0.0013787	23.097
	0.00138345	23.0841
	0.00138345	23.0543
	0.00138345	23.0119
	0.00138345	22.9844
	0.00138345	22.9665
	0.00138345	22.9371
	0.00138345	22.9329
	0.0013882	22.8932
	0.00138345	22.8814
	0.00138345	22.8654
	0.0013882	22.82
	0.0013882	22.8257
	0.0013882	22.7837
	0.0013882	22.778
	0.0013882	22.7581
	0.0013882	22.7573
	0.00138345	22.7251
	0.0013882	22.71
	0.0013882	22.6834
	0.0013882	22.67
	0.0013882	22.6726
	0.0013882	22.6349
	0.0013882	22.6398
	0.0013882	22.6024
	0.0013882	22.5879
	0.00139295	22.5906
	0.00139295	22.5444
	0.00139295	22.5448
	0.0013882	22.5337
	0.0013882	22.5135
	0.0013882	22.5166
	0.0013882	22.4688
	0.0013882	22.4746
	0.00139295	22.4754
	0.00139295	22.4566
	0.00139295	22.4337
	0.00139295	22.4312
	0.0013882	22.4307
	0.00139295	22.3922
	0.0013882	22.3978
	0.0013882	22.3898
	0.00139295	22.3792
	0.00139295	22.3452
	0.00139295	22.3509
	0.00139295	22.341
	0.00139295	22.32
	0.00139295	22.3215
	0.00139295	22.3238
	0.0013882	22.2769
	0.00139295	22.2776
	0.00139295	22.278
	0.00139295	22.2463
	0.00139295	22.2341
	0.00139295	22.2349
	0.00139295	22.2292
	0.00139295	22.2013
	0.00139295	22.1967
	0.00139295	22.1842
	0.00139295	22.1765
	0.00139295	22.1567
	0.00139295	22.1559
	0.00139295	22.1555
	0.00139295	22.1288
	0.00139772	22.1265
	0.00139295	22.1323
	0.00139772	22.1296
	0.00139295	22.1028
	0.00139295	22.0868
	0.00139295	22.0887
	0.00139295	22.0895
	0.00139295	22.0536
	0.00139772	22.0555
	0.00139295	22.0494
	0.00139295	22.0547
	0.00139295	22.0181
	0.00139295	22.0094
	0.00139295	22.0143
	0.00139295	22.0082
	0.00139295	21.9846
	0.00139295	21.9765
	0.00139772	21.9807
	0.00139772	21.9777
	0.00139772	21.9597
	0.00139295	21.9349
	0.00139295	21.9383
	0.00139295	21.9387
	0.00139295	21.933
	0.00139295	21.9044
	0.00139772	21.8933
	0.00139772	21.8903
	0.00139772	21.9101
	0.00139295	21.8926
	0.00139295	21.8578
	0.00139295	21.8601
	0.00139295	21.8658
	0.00139295	21.8544
	0.00139772	21.8353
	0.00139772	21.8292
	0.00139772	21.8181
	0.00139772	21.822
	0.00139295	21.8189
	0.00139295	21.7842
	0.00139295	21.7754
	0.00139295	21.7819
	0.00139295	21.7811
	0.00139772	21.7666
	0.00139772	21.7495
	0.00139772	21.7479
	0.00139295	21.754
	0.00139295	21.7426
	0.00139295	21.7128
	0.00139772	21.7036
	0.00139295	21.7052
	0.00139772	21.7074
	0.00139772	21.7048
	0.00139772	21.691
	0.00139295	21.666
	0.00139295	21.6704
	0.00139295	21.6769
	0.00139295	21.6441
	0.00139295	21.638
	0.00139772	21.6384
	0.00139772	21.6327
	0.00139772	21.6349
	0.00139772	21.6081
	0.00139295	21.6178
	0.00139295	21.5945
	0.00139772	21.5987
	0.00139295	21.5987
	0.00139295	21.5896
	0.00139772	21.5723
	0.00139772	21.5559
	0.00139772	21.5621
	0.00139772	21.5575
	0.00139295	21.5357
	0.00139295	21.5189
	0.00139295	21.5166
	0.00139295	21.5155
	0.00139772	21.5239
	0.00139772	21.522
	0.00139772	21.4811
	0.00139772	21.4727
	0.00139772	21.4783
	0.00139295	21.4739
	0.00139772	21.4353
	0.00139295	21.4338
	0.00139295	21.4419
	0.00139772	21.4445
	0.00139772	21.4415
	0.00139772	21.4395
	0.00139772	21.3976
	0.00139295	21.398
	0.00139772	21.3995
	0.00139772	21.435
	0.00139295	21.4399
	0.00139772	21.4373
	0.00139772	21.4777
	0.00139772	21.512
	0.00139772	21.5502
	0.00139772	21.5956
	0.00139295	21.6281
	0.00139772	21.6792
	0.00139772	21.754
	0.00139772	21.7842
	0.00139772	21.8494
	0.00139772	21.9311
	0.00139772	22.0125
	0.00139772	22.0975
	0.00140247	22.1715
	0.00139772	22.2341
	0.00139772	22.325
	0.00140247	22.3944
	0.00140247	22.4662
	0.00140247	22.5822
	0.00140247	22.6759
	0.00140247	22.7753
	0.00140247	22.8635
	0.00140722	22.978
	0.00140722	23.0932
	0.00140722	23.2066
	0.00141197	23.294
	0.00141197	23.3955
	0.00141673	23.5104
	0.00141673	23.5966
	0.00141673	23.7069
	0.00142149	23.8035
	0.00142624	23.8966
	0.00142624	23.9989
	0.00143574	24.0775
	0.00143574	24.1634
	0.0014405	24.2581
	0.00144526	24.3653
	0.00144526	24.45
	0.00145001	24.5523
	0.00145476	24.621
	0.00145951	24.7267
	0.00146903	24.8263
	0.00146903	24.9247
	0.00147378	25.016
	0.00147853	25.1145
	0.00148804	25.2183
	0.00148804	25.3305
	0.0014928	25.4354
	0.00149755	25.5461
	0.0015023	25.6538
	0.00151181	25.7747
	0.00151656	25.8934
	0.00152132	26.0125
	0.00152607	26.1087
	0.00153083	26.2354
	0.00153558	26.3662
	0.00154033	26.4754
	0.00154509	26.6059
	0.0015546	26.7262
	0.0015641	26.8513
	0.0015641	26.9933
	0.00157361	27.1192
	0.00157837	27.241
	0.00158312	27.3849
	0.00158787	27.5035
	0.00159739	27.6452
	0.00160214	27.7677
	0.00161164	27.9108
	0.00162116	28.0413
	0.00162591	28.1963
	0.00163066	28.3203
	0.00163541	28.4596
	0.00164493	28.6119
	0.00165443	28.7424
	0.00165918	28.8932
	0.0016687	29.0282
	0.0016782	29.1767
	0.00168295	29.3393
	0.00169247	29.4896
	0.00169722	29.6328
	0.00170672	29.782
	0.00171149	29.9333
	0.00172099	30.0675
	0.00173049	30.2222
	0.00174001	30.3797
	0.00174951	30.5411
	0.00174951	30.7002
	0.00176378	30.8563
	0.00176853	31.0099
	0.00177805	31.18
	0.0017828	31.3246
	0.00179705	31.4972
	0.00180182	31.6616
	0.00181132	31.8265
	0.00182082	31.9922
	0.00183034	32.1628
	0.00183984	32.322
	0.00184459	32.4932
	0.00185411	32.6414
	0.00186838	32.8108
	0.00187788	32.9787
	0.00188263	33.1434
	0.00189215	33.3077
	0.00190165	33.4878
	0.00191115	33.66
	0.00192542	33.8432
	0.00193017	34.0111
	0.00193969	34.1798
	0.00194919	34.364
	0.0019587	34.5541
	0.00196821	34.7327
	0.00197771	34.9084
	0.00198723	35.0965
	0.00199673	35.2534
	0.00200624	35.456
	0.00201575	35.6365
	0.00203001	35.8121
	0.00203952	36.0025
	0.00204903	36.1846
	0.00205854	36.3876
	0.00206804	36.5757
	0.00208231	36.7582
	0.00208706	36.9586
	0.00210132	37.1654
	0.00211083	37.3532
	0.00212034	37.5494
	0.00212985	37.7475
	0.00214411	37.9356
	0.00215362	38.1486
	0.00216788	38.3481
	0.00217263	38.547
	0.0021869	38.7539
	0.0021964	38.966
	0.00221067	39.1668
	0.00222017	39.3761
	0.00222969	39.5931
	0.00224394	39.7927
	0.00225346	39.9976
	0.00226296	40.2079
	0.00227723	40.4079
	0.00229148	40.6074
	0.00229624	40.8319
	0.0023105	41.0407
	0.00232002	41.2513
	0.00233902	41.462
	0.00234854	41.6761
	0.00235804	41.8868
	0.00237231	42.1053
	0.00238181	42.3131
	0.00239133	42.5219
	0.00240558	42.7367
	0.00241985	42.9435
	0.00242935	43.1584
	0.00243887	43.3795
	0.00244837	43.5975
	0.00246264	43.8225
	0.00247689	44.0408
	0.00248641	44.263
	0.00250068	44.4748
	0.00251493	44.687
	0.00252445	44.9197
	0.0025387	45.1247
	0.00254821	45.3507
	0.00256247	45.5663
	0.00257198	45.7911
	0.00258624	46.0193
	0.00260051	46.2597
	0.00261001	46.4601
	0.00262428	46.6883
	0.00263378	46.9024
	0.0026528	47.1104
	0.00266231	47.3398
	0.00267182	47.3705
	0.00267657	47.049
	0.00268133	46.8662
	0.00268133	46.7284
	0.00268608	46.5956
	0.00269083	46.4807
	0.00269083	46.4116
	0.00269083	46.3235
	0.00269083	46.2483
	0.00269083	46.175
	0.00269083	46.1391
	0.00269083	46.0636
	0.00269559	46.0372
	0.00269559	45.9594
	0.00269559	45.9025
	0.00269083	45.8689
	0.00269559	45.8338
	0.00269083	45.796
	0.00269083	45.7598
	0.00269559	45.7285
	0.00269559	45.6835
	0.00269559	45.6487
	0.00269559	45.611
	0.00269559	45.5758
	0.00270034	45.538
	0.00270034	45.5006
	0.00270034	45.454
	0.00269559	45.4209
	0.00269559	45.3865
	0.00269559	45.3549
	0.00269559	45.3293
	0.00269559	45.3049
	0.00270034	45.2709
	0.00270034	45.238
	0.00270034	45.2033
	0.00270034	45.161
	0.00269559	45.1304
	0.00269559	45.0755
	0.00270034	45.0614
	0.00269559	45.0404
	0.00270034	45.0011
	0.00270034	44.9733
	0.00270034	44.9266
	0.00270034	44.885
	0.00269559	44.8499
	0.00269559	44.8521
	0.00270034	44.8137
	0.00270034	44.7728
	0.00270034	44.735
	0.00270034	44.6827
	0.00270034	44.6782
	0.00270034	44.6492
	0.00270034	44.616
	0.00269559	44.5767
	0.00270034	44.5339
	0.00270034	44.5159
	0.0027051	44.5023
	0.00270034	44.4603
	0.00270034	44.4259
	0.00270034	44.3828
	0.00270034	44.3522
	0.00269559	44.3353
	0.00270034	44.308
	0.00270034	44.2721
	0.00270034	44.2236
	0.0027051	44.226
	0.00270034	44.1981
	0.00270034	44.1553
	0.00270034	44.1111
	0.00270034	44.0748
	0.00270034	44.0664
	0.00270034	44.0374
	0.00270034	44
	0.0027051	43.9637
	0.0027051	43.9408
	0.00270034	43.9202
	0.00270034	43.8809
	0.00270034	43.847
	0.00270034	43.8168
	0.00270034	43.8099
	0.00270034	43.7725
	0.00270034	43.7241
	0.0027051	43.7149
	0.00270034	43.7
	0.00270034	43.66
	0.00270034	43.626
	0.00270034	43.5962
	0.00270034	43.5786
	0.00270034	43.5561
	0.00270034	43.5119
	0.0027051	43.5039
	0.0027051	43.4588
	0.00270034	43.4233
	0.00270034	43.4019
	0.00270034	43.3844
	0.0027051	43.3588
	0.00270034	43.3134
	0.00270034	43.3012
	0.00270034	43.2855
	0.0027051	43.2405
	0.0027051	43.2056
	0.00270034	43.1932
	0.00270034	43.1581
	0.00270034	43.1292
	0.00270034	43.1249
	0.00270034	43.089
	0.00270034	43.0642
	0.0027051	43.0516
	0.0027051	43.0058
	0.00270034	42.9737
	0.00270034	42.968
	0.00270034	42.9287
	0.0027051	42.8902
	0.00270034	42.8757
	0.00270034	42.8615
	0.00270034	42.8191
	0.0027051	42.7947
	0.0027051	42.7672
	0.00270034	42.7275
	0.00270034	42.7051
	0.0027051	42.6997
	0.0027051	42.66
	0.00270034	42.6524
	0.00270034	42.6226
	0.0027051	42.5906
	0.0027051	42.583
	0.00270034	42.5432
	0.00270034	42.4963
	0.0027051	42.5066
	0.0027051	42.4764
	0.00270034	42.4417
	0.00270034	42.4337
	0.0027051	42.3967
	0.0027051	42.3577
	0.00270034	42.3436
	0.00270034	42.3203
	0.00270034	42.2955
	0.0027051	42.2772
	0.0027051	42.244
	0.00270034	42.2307
	0.00270034	42.2055
	0.0027051	42.1639
	0.0027051	42.1692
	0.00270034	42.1272
	0.00270034	42.1011
	0.00270034	42.078
	0.0027051	42.0448
	0.00270034	42.0467
	0.00270034	42.0127
	0.0027051	42.0043
	0.0027051	41.9658
	0.00270034	41.933
	0.00270034	41.9357
	0.00270034	41.8956
	0.0027051	41.8835
	0.0027051	41.859
	0.00270034	41.8189
	0.0027051	41.8227
	0.0027051	41.7834
	0.0027051	41.7624
	0.00270034	41.7361
	0.00270034	41.7044
	0.00270034	41.704
	0.0027051	41.6681
	0.0027051	41.6326
	0.00270034	41.6315
	0.0027051	41.5818
	0.0027051	41.5849
	0.0027051	41.5548
	0.00270034	41.5483
	0.00270034	41.5215
	0.0027051	41.478
	0.00270034	41.4777
	0.00270034	41.4433
	0.00270034	41.4437
	0.0027051	41.4006
	0.0027051	41.3861
	0.00270034	41.367
	0.00270034	41.3273
	0.0027051	41.317
	0.0027051	41.2819
	0.0027051	41.2769
	0.00270034	41.2411
	0.0027051	41.2277
	0.0027051	41.209
	0.00270034	41.175
	0.00270034	41.1648
	0.00270034	41.1323
	0.0027051	41.121
	0.00270034	41.0884
	0.00270034	41.0754
	0.00270034	41.0521
	0.0027051	41.0277
	0.0027051	41.0124
	0.00270034	40.9842
	0.00270034	40.9697
	0.0027051	41.0159
	0.0027051	41.0078
	0.00270034	41.0502
	0.00270034	41.085
	0.0027051	41.1197
	0.0027051	41.2121
	0.0027051	41.2872
	0.00270034	41.362
	0.0027051	41.4456
	0.0027051	41.5521
	0.0027051	41.6776
	0.0027051	41.807
	0.0027051	41.9413
	0.0027051	42.0704
	0.0027051	42.2177
	0.0027051	42.3864
	0.00270034	42.5634
	0.0027051	42.7516
	0.0027051	42.9413
	0.0027051	43.1233
	0.00270034	43.3249
	0.0027051	43.537
	0.0027051	43.7488
	0.0027051	43.9805
	0.0027051	44.2003
	0.0027051	44.445
	0.0027051	44.6828
	0.00270985	44.9007
	0.00270985	45.1114
	0.00270985	45.3037
	0.0027146	45.5036
	0.0027146	45.7205
	0.0027146	45.9277
	0.00272411	46.1271
	0.00272411	46.326
	0.00272887	46.52
	0.00273362	46.7006
	0.00273362	46.8689
	0.00274313	47.0274
	0.00274313	47.1715
	0.00274788	47.3036
	0.00275739	47.4416
	0.00276214	47.5852
	0.0027669	47.7134
	0.00277166	47.8249
	0.00278116	47.968
	0.00278116	48.1064
	0.00279067	48.255
	0.00279543	48.3878
	0.00280493	48.528
	0.00280968	48.6729
	0.00281444	48.819
	0.00282395	48.979
	0.0028287	49.1187
	0.00283821	49.2595
	0.00283821	49.417
	0.00284772	49.5847
	0.00285722	49.74
	0.00286199	49.9014
	0.00286674	50.0651
	0.00287624	50.2228
	0.00288576	50.3934
	0.00289051	50.5636
	0.00290001	50.7387
	0.00290476	50.8926
	0.00291428	51.0674
	0.00292378	51.243
	0.00292853	51.4299
	0.00293805	51.5937
	0.0029428	51.7635
	0.00295707	51.9394
	0.00296657	52.1318
	0.00297609	52.3073
	0.00298084	52.497
	0.00299034	52.6673
	0.00299509	52.8646
	0.00300461	53.0365
	0.00301411	53.2054
	0.00302363	53.3782
	0.00303313	53.5466
	0.00303788	53.7394
	0.00305215	53.926
	0.00306165	54.1003
	0.00307117	54.282
	0.00307592	54.4576
	0.00309019	54.6606
	0.00309494	54.8537
	0.00310444	55.0358
	0.00311871	55.2289
	0.00312821	55.4109
	0.00313297	55.6025
	0.00314248	55.7998
	0.00315198	55.9823
	0.00316625	56.178
	0.003171	56.388
	0.00318527	56.5833
	0.00319477	56.7775
	0.00320428	56.9783
	0.00321379	57.185
	0.0032233	57.3867
	0.00323281	57.5783
	0.00324707	57.7914
	0.00325658	57.9978
	0.00326608	58.1953
	0.00327559	58.3912
	0.00328985	58.6065
	0.00329936	58.8232
	0.00331363	59.0202
	0.00332313	59.2351
	0.00333264	59.4442
	0.00334215	59.645
	0.00335166	59.8606
	0.00336592	60.0655
	0.00337543	60.267
	0.00338494	60.4666
	0.0033992	60.6926
	0.00341346	60.896
	0.00342297	61.1025
	0.00343248	61.3071
	0.00344198	61.5085
	0.0034515	61.7199
	0.00346575	61.9139
	0.00347527	62.1177
	0.00348952	62.3409
	0.00350379	62.5588
	0.00351329	62.7865
	0.00352281	62.9907
	0.00353706	63.231
	0.00354183	63.4435
	0.00355608	63.6416
	0.0035656	63.8717
	0.00357985	64.0855
	0.00359412	64.3137
	0.00360362	64.5216
	0.00361314	64.7499
	0.00362739	64.9551
	0.00363691	65.1767
	0.00365116	65.3983
	0.00366543	65.6208
	0.00367494	65.8418
	0.00368445	66.0528
	0.00369871	66.2944
	0.00371297	66.5051
	0.00372248	66.728
	0.00373674	66.9379
	0.00375101	67.1768
	0.00375576	67.3856
	0.00377478	67.6078
	0.00378428	67.8271
	0.00379379	68.0555
	0.00380805	68.2798
	0.00382232	68.5111
	0.00383182	68.7381
	0.00384609	68.9679
	0.00386035	69.1988
	0.0038651	69.4239
	0.00388412	69.6541
	0.00389363	69.8786
	0.00390314	70.1109
	0.00392215	70.334
	0.00393166	70.5666
	0.00394593	70.7983
	0.00395068	70.6883
	0.00396018	70.3371
	0.00396018	70.1422
	0.00396018	69.9896
	0.00396494	69.8495
	0.00396494	69.7213
	0.00396494	69.6018
	0.0039697	69.5308
	0.0039697	69.4465
	0.0039697	69.3789
	0.0039697	69.335
	0.00397445	69.2625
	0.0039697	69.187
	0.0039697	69.1423
	0.00397445	69.077
	0.00397445	69.0282
	0.0039697	68.9755
	0.00397445	68.9125
	0.00397445	68.874
	0.00397445	68.8347
	0.00397445	68.7694
	0.00397445	68.737
	0.0039792	68.6881
	0.00397445	68.6462
	0.0039792	68.6053
	0.00397445	68.5756
	0.00397445	68.5339
	0.00397445	68.49
	0.00397445	68.4423
	0.00397445	68.421
	0.0039792	68.3795
	0.0039792	68.3378
	0.0039792	68.308
	0.0039792	68.263
	0.00397445	68.2313
	0.00397445	68.1977
	0.0039792	68.155
	0.00397445	68.1229
	0.0039792	68.0817
	0.0039792	68.0443
	0.0039792	68.003
	0.0039792	67.9916
	0.0039792	67.9531
	0.0039792	67.9199
	0.0039792	67.8825
	0.0039792	67.8306
	0.00398395	67.8458
	0.0039792	67.8142
	0.0039792	67.7684
	0.0039792	67.7481
	0.0039792	67.734
	0.0039792	67.6996
	0.0039792	67.6592
	0.0039792	67.6462
	0.00398395	67.6062
	0.00398395	67.5684
	0.0039792	67.5485
	0.0039792	67.5215
	0.0039792	67.4955
	0.00398395	67.4814
	0.0039792	67.4672
	0.0039792	67.4188
	0.0039792	67.3722
	0.00398395	67.3818
	0.00398395	67.3195
	0.0039792	67.2894
	0.0039792	67.2928
	0.0039792	67.2592
	0.00398395	67.2153
	0.0039792	67.2219
	0.00398395	67.1829
	0.00398395	67.1531
	0.00398395	67.1566
	0.00398395	67.1081
	0.0039792	67.0684
	0.00398395	67.0783
	0.00398395	67.0409
	0.00398395	67.0143
	0.0039792	66.9993
	0.00398395	66.9635
	0.00398395	66.9226
	0.00398395	66.9165
	0.0039792	66.8871
	0.00398395	66.8688
	0.00398395	66.8322
	0.00398395	66.7928
	0.0039792	66.7848
	0.00398395	66.7624
	0.00398395	66.7295
	0.00398395	66.7245
	0.00398395	66.6795
	0.0039792	66.6543
	0.00398395	66.6475
	0.00398395	66.6032
	0.00398395	66.6028
	0.0039792	66.5772
	0.00398395	66.5532
	0.00398395	66.5226
	0.00398395	66.502
	0.00398395	66.4921
	0.00398395	66.4585
	0.00398395	66.4219
	0.00398395	66.4222
	0.00398395	66.3822
	0.0039792	66.3795
	0.00398395	66.3372
	0.00398395	66.3005
	0.00398395	66.2773
	0.00398395	66.2609
	0.00398395	66.2437
	0.00398395	66.2334
	0.00398395	66.1845
	0.0039792	66.1864
	0.00398395	66.1505
	0.00398395	66.1307
	0.00398395	66.1124
	0.00398395	66.0895
	0.00398395	66.0589
	0.00398395	66.0345
	0.00398395	66.0242
	0.0039792	65.9983
	0.00398395	65.9658
	0.00398395	65.9586
	0.00398395	65.9242
	0.00398395	65.909
	0.00398395	65.883
	0.00398395	65.8509
	0.00398395	65.8376
	0.00398395	65.809
	0.0039792	65.7933
	0.00398395	65.7586
	0.00398395	65.7567
	0.00398395	65.72
	0.00398395	65.712
	0.00398395	65.6918
	0.00398395	65.6357
	0.00398395	65.6468
	0.00398871	65.6109
	0.00398871	65.6078
	0.00398395	65.5663
	0.00398395	65.5739
	0.00398395	65.5307
	0.00398395	65.5014
	0.00398395	65.4972
	0.00398395	65.4674
	0.00398871	65.4441
	0.00398871	65.4541
	0.00398871	65.43
	0.00398395	65.4098
	0.00398395	65.3827
	0.00398395	65.3647
	0.00398395	65.3392
	0.00398395	65.3434
	0.00398871	65.3078
	0.00398395	65.2884
	0.00398395	65.2678
	0.00398395	65.2711
	0.00398395	65.2259
	0.00398395	65.2288
	0.00398395	65.1953
	0.00398395	65.1892
	0.00398395	65.1659
	0.00398871	65.1529
	0.00398871	65.1258
	0.00398395	65.1109
	0.00398395	65.1014
	0.00398395	65.0793
	0.00398395	65.0766
	0.00398395	65.0308
	0.00398395	65.0261
	0.00398395	64.9984
	0.00398871	64.9934
	0.00398871	64.9895
	0.00398395	64.9552
	0.00398395	64.9567
	0.00398395	64.9197
	0.00398395	64.925
	0.00398395	64.8804
	0.00398395	64.8812
	0.00398871	64.8354
	0.00398871	64.8327
	0.00398871	64.8365
	0.00398395	64.8052
	0.00398395	64.7919
	0.00398395	64.7625
	0.00398395	64.7671
	0.00398395	64.735
	0.00398871	64.7236
	0.00398871	64.6938
	0.00398871	64.6747
	0.00398871	64.677
	0.00398395	64.6422
	0.00398395	64.652
	0.00398395	64.6083
	0.00398395	64.6018
	0.00398395	64.5816
	0.00398871	64.5709
	0.00398871	64.5747
	0.00398871	64.5366
	0.00398395	64.5392
	0.00398395	64.5106
	0.00398395	64.4934
	0.00398395	64.453
	0.00398395	64.4663
	0.00398871	64.4572
	0.00398871	64.4087
	0.00398871	64.4224
	0.00398871	64.4186
	0.00398395	64.382
	0.00398395	64.3847
	0.00398395	64.3473
	0.00398395	64.348
	0.00398871	64.3167
	0.00398871	64.3011
	0.00398871	64.2961
	0.00398871	64.2701
	0.00398395	64.2641
	0.00398395	64.2408
	0.00398395	64.2232
	0.00398395	64.2182
	0.00398395	64.1923
	0.00398871	64.1958
	0.00398871	64.1534
	0.00398871	64.1534
	0.00398395	64.1248
	0.00398395	64.1152
	0.00398395	64.111
	0.00398395	64.0797
	0.00398395	64.0759
	0.00398871	64.1194
	0.00398871	64.1526
	0.00398871	64.2007
	0.00398871	64.269
	0.00398395	64.3525
	0.00398395	64.4732
	0.00398395	64.6014
	0.00398395	64.7487
	0.00398395	64.9155
	0.00398871	65.1082
	0.00398871	65.2735
	0.00398871	65.4815
	0.00398871	65.6712
	0.00398395	65.8822
	0.00398871	66.117
	0.00398395	66.3409
	0.00398395	66.5944
	0.00398871	66.8311
	0.00398871	67.097
	0.00398871	67.3455
	0.00398871	67.5871
	0.00399347	67.7981
	0.00399347	68.0003
	0.00399347	68.2095
	0.00399822	68.4179
	0.00399822	68.6439
	0.00400297	68.8484
	0.00400297	69.0282
	0.00400772	69.2312
	0.00401724	69.4035
	0.00401724	69.5796
	0.00402199	69.7384
	0.00402674	69.8965
	0.00402674	70.0399
	0.00403149	70.1781
	0.00404101	70.3109
	0.00404576	70.4418
	0.00405051	70.58
	0.00406003	70.6907
	0.00406003	70.8155
	0.00406953	70.9384
	0.00407428	71.0822
	0.00407428	71.2154
	0.0040838	71.3677
	0.00408855	71.5074
	0.00409805	71.6634
	0.0041028	71.8039
	0.00411232	71.9482
	0.00411232	72.1058
	0.00412182	72.268
	0.00412659	72.4096
	0.00413134	72.5669
	0.00414084	72.7459
	0.00415036	72.9042
	0.00415986	73.0679
	0.00416461	73.2477
	0.00416936	73.4176
	0.00417888	73.574
	0.00418363	73.7419
	0.00419313	73.8997
	0.0041979	74.0537
	0.0042074	74.2266
	0.00421692	74.3888
	0.00422642	74.5743
	0.00423117	74.7296
	0.00424069	74.9029
	0.00424544	75.0792
	0.00425494	75.2548
	0.00425969	75.4429
	0.00426921	75.627
	0.00427871	75.7834
	0.00428823	75.9811
	0.00429773	76.1578
	0.00430724	76.3396
	0.004312	76.5257
	0.0043215	76.7169
	0.00432625	76.918
	0.00433577	77.1169
	0.00435002	77.3138
	0.00435954	77.4974
	0.00436429	77.7012
	0.00437379	77.8904
	0.00438331	78.084
	0.00439281	78.2816
	0.00440232	78.4713
	0.00441183	78.6915
	0.00442134	78.8767
	0.0044356	79.0866
	0.00444511	79.2686
	0.00444986	79.472
	0.00445937	79.6896
	0.00447363	79.8773
	0.00448314	80.0918
	0.0044879	80.2911
	0.00450216	80.4867
	0.00451167	80.7044
	0.00452117	80.9059
	0.00453068	81.0959
	0.00454019	81.3062
	0.00454969	81.5085
	0.00455921	81.7169
	0.00457346	81.9072
	0.00458298	82.121
	0.00459723	82.3329
	0.00460675	82.5475
	0.00461625	82.7588
	0.00462577	82.9633
	0.00463527	83.1848
	0.00464477	83.39
	0.00465904	83.6163
	0.00467331	83.8263
	0.00467806	84.0487
	0.00469233	84.2702
	0.00470658	84.4804
	0.0047161	84.706
	0.0047256	84.9045
	0.0047351	85.1231
	0.00474462	85.3587
	0.00475889	85.5685
	0.00477314	85.7817
	0.00478266	85.9984
	0.00479216	86.2169
	0.00480643	86.436
	0.00482068	86.6478
	0.0048302	86.8718
	0.0048397	87.0886
	0.00485397	87.3153
	0.00486347	87.5314
	0.00487298	87.7496
	0.00488724	87.9962
	0.00490151	88.2155
	0.00491576	88.4247
	0.00492528	88.6534
	0.00493478	88.8763
	0.00494905	89.098
	0.00496331	89.3294
	0.00497282	89.5483
	0.00498708	89.7719
	0.00499659	90.0052
	0.00500609	90.2292
	0.00502511	90.4726
	0.00503462	90.6917
	0.00504413	90.9272
	0.00505839	91.1352
	0.00507265	91.3684
	0.00508216	91.5951
	0.00509642	91.8314
	0.00511068	92.0554
	0.00512495	92.2912
	0.00513445	92.5244
	0.00514872	92.7473
	0.00516298	92.9912
	0.00516774	93.2213
	0.00518199	93.4415
	0.00519626	93.677
	0.00521053	93.9205
	0.00522003	94.1583
	0.00522953	94.0482
	0.00523905	93.6831
	0.00523905	93.4415
	0.00523905	93.2637
	0.0052438	93.1107
	0.0052438	92.9984
	0.00524855	92.9103
	0.0052533	92.8042
	0.00524855	92.7351
	0.00524855	92.6607
	0.00524855	92.6042
	0.0052533	92.5397
	0.0052533	92.4741
	0.0052533	92.4267
	0.0052533	92.3619
	0.0052533	92.3157
	0.0052533	92.2756
	0.0052533	92.2324
	0.00525807	92.1909
	0.00525807	92.1409
	0.0052533	92.0641
	0.00525807	92.0348
	0.00525807	92.0012
	0.00525807	91.9462
	0.00525807	91.9123
	0.00526282	91.8583
	0.00526282	91.8203
	0.00525807	91.8035
	0.00526282	91.7592
	0.00525807	91.726
	0.00525807	91.6909
	0.00525807	91.6615
	0.00525807	91.6157
	0.00526282	91.5852
	0.00526282	91.5371
	0.00526282	91.5008
	0.00526282	91.4852
	0.00526282	91.46
	0.00525807	91.4253
	0.00526282	91.3883
	0.00526282	91.3562
	0.00526282	91.3318
	0.00526282	91.2879
	0.00526282	91.2746
	0.00526282	91.2451
	0.00526282	91.1978
	0.00526282	91.1673
	0.00526757	91.1585
	0.00526282	91.1219
	0.00526757	91.0837
	0.00526757	91.0372
	0.00526282	91.0324
	0.00526282	91.007
	0.00526282	90.9688
	0.00526282	90.9421
	0.00526757	90.9352
	0.00526757	90.9017
	0.00526757	90.8608
	0.00526757	90.8361
	0.00526757	90.8272
	0.00526282	90.791
	0.00526282	90.7448
	0.00526282	90.733
	0.00526757	90.7055
	0.00526757	90.6612
	0.00526757	90.6387
	0.00526757	90.6148
	0.00526757	90.5906
	0.00526757	90.5567
	0.00527232	90.5379
	0.00526757	90.5028
	0.00526757	90.4803
	0.00526757	90.4315
	0.00526757	90.4089
	0.00526757	90.399
	0.00526757	90.357
	0.00526757	90.3371
	0.00527232	90.3223
	0.00527232	90.2825
	0.00526757	90.2548
	0.00526757	90.2346
	0.00526757	90.201
	0.00526757	90.1926
	0.00526757	90.1502
	0.00526757	90.1169
	0.00526757	90.0865
	0.00527232	90.0838
	0.00526757	90.0468
	0.00526757	90.0411
	0.00526757	90.0048
	0.00527232	89.975
	0.00527232	89.9487
	0.00526757	89.9357
	0.00527232	89.8938
	0.00527232	89.8567
	0.00527232	89.854
	0.00526757	89.8121
	0.00526757	89.8006
	0.00527232	89.7781
	0.00527232	89.7392
	0.00527232	89.7315
	0.00526757	89.7067
	0.00527232	89.6636
	0.00527232	89.6655
	0.00527232	89.6312
	0.00526757	89.622
	0.00527232	89.5899
	0.00527232	89.5583
	0.00527232	89.5441
	0.00526757	89.5079
	0.00526757	89.5072
	0.00527232	89.4728
	0.00527232	89.435
	0.00526757	89.4419
	0.00526757	89.3961
	0.00527232	89.3945
	0.00527232	89.3556
	0.00527232	89.3389
	0.00526757	89.3316
	0.00527232	89.2785
	0.00527232	89.2797
	0.00527232	89.2514
	0.00526757	89.2076
	0.00527232	89.1995
	0.00527232	89.1675
	0.00527232	89.1652
	0.00527232	89.1316
	0.00527232	89.0919
	0.00527232	89.0901
	0.00527232	89.0579
	0.00526757	89.0493
	0.00527232	89.0118
	0.00527232	89.0076
	0.00527232	88.9754
	0.00527232	88.9531
	0.00527232	88.9335
	0.00527232	88.8969
	0.00527232	88.9007
	0.00527232	88.8747
	0.00527232	88.8427
	0.00527232	88.8224
	0.00527232	88.8152
	0.00527232	88.7816
	0.00527232	88.7526
	0.00527232	88.7434
	0.00527232	88.7038
	0.00527232	88.7095
	0.00526757	88.6755
	0.00527232	88.661
	0.00527232	88.6374
	0.00527232	88.6244
	0.00527232	88.6022
	0.00527707	88.5866
	0.00527232	88.59
	0.00527232	88.5385
	0.00527232	88.5369
	0.00527232	88.5026
	0.00527232	88.5068
	0.00527232	88.4705
	0.00527232	88.4763
	0.00527232	88.4412
	0.00527232	88.4442
	0.00527232	88.4053
	0.00527232	88.3862
	0.00527232	88.3549
	0.00527232	88.3526
	0.00527232	88.3473
	0.00527232	88.3209
	0.00527232	88.3214
	0.00527707	88.2782
	0.00527232	88.2828
	0.00527232	88.2599
	0.00527232	88.2396
	0.00527232	88.2156
	0.00527232	88.2049
	0.00527232	88.1763
	0.00527232	88.1706
	0.00527707	88.1595
	0.00527707	88.1366
	0.00527232	88.1275
	0.00527232	88.0931
	0.00527232	88.0981
	0.00527232	88.0595
	0.00527232	88.058
	0.00527232	88.0278
	0.00527232	88.0149
	0.00527707	87.9992
	0.00527232	87.9775
	0.00527232	87.9756
	0.00527707	87.9469
	0.00527232	87.9419
	0.00527232	87.9034
	0.00527232	87.9004
	0.00527232	87.887
	0.00527707	87.8687
	0.00527707	87.837
	0.00527232	87.8226
	0.00527707	87.7988
	0.00527232	87.7786
	0.00527232	87.7813
	0.00527232	87.7702
	0.00527232	87.7466
	0.00527707	87.7183
	0.00527707	87.7149
	0.00527707	87.7241
	0.00527232	87.6824
	0.00527707	87.6748
	0.00527232	87.6408
	0.00527232	87.6271
	0.00527232	87.6313
	0.00527232	87.6015
	0.00527707	87.592
	0.00527707	87.563
	0.00527707	87.5587
	0.00527707	87.5516
	0.00527707	87.5252
	0.00527232	87.5176
	0.00527232	87.4695
	0.00527232	87.4824
	0.00527707	87.4611
	0.00527707	87.4382
	0.00527707	87.4439
	0.00527707	87.4161
	0.00527707	87.4061
	0.00527232	87.3645
	0.00527232	87.368
	0.00527232	87.3573
	0.00527232	87.3183
	0.00527707	87.3318
	0.00527707	87.2985
	0.00527707	87.2817
	0.00527707	87.279
	0.00527707	87.2405
	0.00527232	87.2508
	0.00527232	87.2653
	0.00527232	87.2115
	0.00527707	87.221
	0.00527707	87.1703
	0.00527707	87.1802
	0.00527707	87.171
	0.00527707	87.1443
	0.00527232	87.1435
	0.00527232	87.1115
	0.00527232	87.0966
	0.00527232	87.0939
	0.00527707	87.05
	0.00527707	87.0581
	0.00527707	87.0295
	0.00527707	87.0241
	0.00527232	87.0169
	0.00527232	86.9879
	0.00527232	86.9839
	0.00527232	86.9768
	0.00527707	86.9409
	0.00527707	86.9366
	0.00527707	86.9333
	0.00527707	86.8978
	0.00527707	86.9031
	0.00527232	86.8997
	0.00527707	86.8596
	0.00527232	86.8523
	0.00527232	86.8375
	0.00527707	86.8215
	0.00527707	86.8337
	0.00527707	86.7993
	0.00527707	86.7909
	0.00527707	86.7699
	0.00527232	86.7523
	0.00527232	86.7505
	0.00527232	86.7451
	0.00527707	86.7905
	0.00527707	86.8234
	0.00527707	86.9073
	0.00527707	87.0237
	0.00527707	87.1314
	0.00527707	87.2905
	0.00527707	87.4706
	0.00527707	87.6596
	0.00528184	87.8774
	0.00527707	88.1172
	0.00527707	88.3706
	0.00527707	88.6556
	0.00527707	88.9266
	0.00527707	89.2225
	0.00528184	89.5074
	0.00528184	89.8052
	0.00528184	90.1044
	0.00528184	90.3926
	0.00528184	90.6143
	0.00528659	90.8081
	0.00528659	91.015
	0.00528659	91.2162
	0.00529134	91.4253
	0.00529134	91.6413
	0.00529609	91.8282
	0.00530086	92.0329
	0.00530086	92.2321
	0.00530561	92.3847
	0.00531036	92.5424
	0.00531036	92.6866
	0.00531986	92.8263
	0.00532463	92.9767
	0.00532938	93.1115
	0.00533413	93.2538
	0.00534363	93.3683
	0.00534363	93.4903
	0.0053484	93.616
	0.00535315	93.7564
	0.00536265	93.8919
	0.0053674	94.0361
	0.00537217	94.1907
	0.00538167	94.3293
	0.00538642	94.4697
	0.00539119	94.6418
	0.00539594	94.7937
	0.00540544	94.9399
	0.00541019	95.1048
	0.00541971	95.2514
	0.00542446	95.4235
	0.00543396	95.5841
	0.00543873	95.7528
	0.00544348	95.9272
	0.00545298	96.0776
	0.00545773	96.2501
	0.0054625	96.4295
	0.005472	96.5875
	0.00547675	96.7714
	0.00548627	96.9451
	0.00549577	97.1172
	0.00550052	97.2867
	0.00551004	97.4596
	0.00551479	97.6442
	0.00552429	97.8293
	0.00553381	97.9978
	0.00553856	98.1911
	0.00555282	98.3553
	0.00555757	98.5526
	0.00556708	98.7346
	0.00557184	98.909
	0.00558134	99.1075
	0.00559085	99.3086
	0.00560036	99.4773
	0.00560511	99.6766
	0.00561462	99.8689
	0.00562413	100.054
	0.00563839	100.252
	0.0056479	100.446
	0.00565265	100.638
	0.00566217	100.837
	0.00567167	101.038
	0.00567642	101.218
	0.00569069	101.419
	0.00570019	101.616
	0.00570495	101.827
	0.00571446	102.022
	0.00572872	102.212
	0.00573823	102.416
	0.00574773	102.626
	0.00575725	102.822
	0.00576675	103.029
	0.00577627	103.214
	0.00578577	103.433
	0.00580004	103.658
	0.00580954	103.875
	0.00581904	104.059
	0.00582856	104.278
	0.00583806	104.482
	0.00584758	104.68
	0.00586183	104.904
	0.0058666	105.107
	0.0058761	105.336
	0.00589512	105.538
	0.00590462	105.755
	0.00591414	105.959
	0.00592364	106.172
	0.00593316	106.392
	0.00594741	106.611
	0.00595693	106.845
	0.00597118	107.058
	0.0059807	107.28
	0.0059902	107.492
	0.0059997	107.697
	0.00601397	107.924
	0.00602348	108.38
	0.00603299	108.323
	0.00604725	108.509
	0.00605676	108.714
	0.00606626	108.93
	0.00608053	109.146
	0.00609003	109.361
	0.0061043	109.569
	0.00611381	109.791
	0.00612332	109.999
	0.00613758	110.229
	0.00614709	110.436
	0.00615659	110.651
	0.00617086	110.868
	0.00618512	111.089
	0.00619463	111.304
	0.00620414	111.549
	0.0062184	111.784
	0.00622791	112.002
	0.00623741	112.225
	0.00625168	112.451
	0.00626594	112.663
	0.0062802	112.835
	0.00628971	113.059
	0.00629922	113.259
	0.00631824	113.503
	0.00632299	113.717
	0.00633725	113.943
	0.00634676	114.15
	0.00636102	114.376
	0.00637528	114.594
	0.00638955	114.811
	0.00639905	115.039
	0.00640857	115.252
	0.00642282	115.48
	0.00643709	115.692
	0.00644659	115.906
	0.00645611	116.136
	0.00647036	116.363
	0.00648938	116.586
	0.0064989	116.803
	0.00651315	117.023
	0.00652267	117.237
	0.00653692	117.464
	0.00654644	117.618
	0.00655119	117.106
	0.00655594	116.84
	0.00656069	116.625
	0.00656069	116.485
	0.00656069	116.316
	0.00656546	116.208
	0.00656546	116.092
	0.00656546	115.991
	0.00656546	115.916
	0.00656546	115.822
	0.00656546	115.766
	0.00657021	115.712
	0.00657021	115.627
	0.00657021	115.562
	0.00657021	115.511
	0.00657021	115.44
	0.00657021	115.408
	0.00657496	115.341
	0.00657496	115.278
	0.00657496	115.248
	0.00657496	115.17
	0.00657496	115.142
	0.00657971	115.103
	0.00657971	115.024
	0.00657496	114.981
	0.00657496	114.949
	0.00657496	114.901
	0.00657971	114.855
	0.00657971	114.787
	0.00657496	114.754
	0.00657971	114.714
	0.00657971	114.686
	0.00657971	114.63
	0.00657971	114.583
	0.00657971	114.546
	0.00657971	114.52
	0.00657971	114.446
	0.00658446	114.41
	0.00658446	114.333
	0.00657971	114.29
	0.00657971	114.257
	0.00658446	114.228
	0.00658446	114.182
	0.00657971	114.11
	0.00657971	114.062
	0.00658446	114.024
	0.00658446	113.992
	0.00658446	113.949
	0.00658446	113.9
	0.00658446	113.882
	0.00658446	113.835
	0.00658446	113.797
	0.00658446	113.757
	0.00658922	113.719
	0.00658446	113.691
	0.00658446	113.647
	0.00658446	113.613
	0.00658446	113.568
	0.00658446	113.559
	0.00658446	113.519
	0.00658922	113.487
	0.00658922	113.437
	0.00658922	113.406
	0.00658446	113.376
	0.00658446	113.337
	0.00658446	113.296
	0.00658446	113.256
	0.00658446	113.224
	0.00658922	113.193
	0.00658922	113.143
	0.00658922	113.105
	0.00658922	113.066
	0.00658446	113.024
	0.00658446	112.994
	0.00658446	112.954
	0.00658446	112.936
	0.00658922	112.898
	0.00658922	112.867
	0.00658922	112.832
	0.00658922	112.801
	0.00658922	112.759
	0.00658446	112.712
	0.00658446	112.675
	0.00658446	112.661
	0.00658922	112.617
	0.00658922	112.6
	0.00658922	112.566
	0.00658922	112.516
	0.00658922	112.479
	0.00658922	112.442
	0.00659398	112.414
	0.00659398	112.376
	0.00658922	112.36
	0.00658922	112.323
	0.00658922	112.295
	0.00658922	112.267
	0.00658922	112.214
	0.00658922	112.185
	0.00659398	112.162
	0.00659398	112.145
	0.00658922	112.102
	0.00658922	112.052
	0.00658922	112.035
	0.00658922	112.019
	0.00658922	111.986
	0.00658922	111.945
	0.00659398	111.911
	0.00659398	111.873
	0.00659398	111.837
	0.00658922	111.824
	0.00658922	111.797
	0.00658922	111.764
	0.00659398	111.729
	0.00658922	111.722
	0.00659398	111.686
	0.00659398	111.642
	0.00659398	111.598
	0.00659398	111.595
	0.00658922	111.566
	0.00658922	111.537
	0.00659398	111.495
	0.00659398	111.474
	0.00658922	111.461
	0.00659398	111.413
	0.00659398	111.39
	0.00659398	111.38
	0.00659398	111.341
	0.00658922	111.304
	0.00659398	111.268
	0.00659398	111.266
	0.00659398	111.227
	0.00659398	111.189
	0.00659398	111.179
	0.00659398	111.137
	0.00659398	111.115
	0.00658922	111.098
	0.00659398	111.067
	0.00659398	111.03
	0.00659398	110.999
	0.00659398	111.004
	0.00659398	110.952
	0.00659398	110.924
	0.00659398	110.923
	0.00659398	110.885
	0.00659398	110.865
	0.00659398	110.845
	0.00659398	110.804
	0.00659398	110.78
	0.00659398	110.758
	0.00659398	110.721
	0.00659398	110.697
	0.00659398	110.693
	0.00659398	110.653
	0.00659398	110.645
	0.00659398	110.619
	0.00659398	110.599
	0.00659873	110.569
	0.00659398	110.539
	0.00659398	110.517
	0.00659398	110.502
	0.00659398	110.46
	0.00659398	110.455
	0.00659398	110.424
	0.00659398	110.385
	0.00659873	110.37
	0.00659873	110.343
	0.00659398	110.316
	0.00659398	110.31
	0.00659398	110.271
	0.00659873	110.249
	0.00659398	110.234
	0.00659398	110.194
	0.00659398	110.192
	0.00659873	110.153
	0.00659398	110.139
	0.00659398	110.116
	0.00659398	110.082
	0.00659873	110.082
	0.00659398	110.044
	0.00659398	110.026
	0.00659398	109.998
	0.00659873	109.968
	0.00659873	109.96
	0.00659873	109.931
	0.00659398	109.93
	0.00659398	109.889
	0.00659398	109.857
	0.00659398	109.848
	0.00659398	109.819
	0.00659398	109.81
	0.00659873	109.771
	0.00659873	109.748
	0.00659398	109.733
	0.00659398	109.698
	0.00659873	109.696
	0.00659398	109.661
	0.00659398	109.637
	0.00659398	109.624
	0.00659873	109.59
	0.00659873	109.582
	0.00659398	109.546
	0.00659398	109.552
	0.00659873	109.509
	0.00659398	109.505
	0.00659398	109.463
	0.00659398	109.46
	0.00659398	109.436
	0.00659873	109.404
	0.00659873	109.381
	0.00659398	109.353
	0.00659398	109.329
	0.00659873	109.315
	0.00659398	109.278
	0.00659398	109.27
	0.00659398	109.251
	0.00659873	109.212
	0.00659873	109.191
	0.00659398	109.158
	0.00659398	109.134
	0.00659873	109.126
	0.00659873	109.085
	0.00659398	109.081
	0.00659398	109.042
	0.00659398	109.007
	0.00659873	109.004
	0.00659873	108.975
	0.00659873	108.967
	0.00659873	108.935
	0.00659873	108.92
	0.00659398	108.891
	0.00659398	108.869
	0.00659398	108.862
	0.00659873	108.828
[truncated: 7,751 more rows]

## Sheet: 40 MPa
	Effective pressure = 40 Mpa
	Porosity = 0.208
	mechancial data			permeability measurements
	axial strain	differential stress (Mpa)		axial strain	differential stress (Mpa)	effective mean stress (Mpa)	permeability (m2)	porosity change
	0	0		0	0	40	1.4e-15	0
	4.74647e-06	-0.0505771		0.00158623	26.98	48.9933	1.19748e-15	-0.000668523
	4.74647e-06	-0.047155		0.00301574	50.48	56.8267	8.72728e-16	-0.00112911
	4.74647e-06	-0.0786936		0.00444525	76.57	65.5233	4.93381e-16	-0.00149936
	9.49293e-06	-0.079854		0.00611696	105.43	75.1433	3.18914e-16	-0.00193082
	9.49293e-06	-0.084407		0.00744199	129.18	83.06	2.9786e-16	-0.00217811
	1.42524e-05	-0.0951627		0.00909945	154.73	91.5767	2.72001e-16	-0.00224946
	1.42524e-05	-0.0969664		0.0112983	178.08	99.36	2.41473e-16	-0.00235914
	1.42524e-05	-0.0931476		0.0216991	156.47	92.1567	2.86784e-16	-0.00549142
	1.89988e-05	-0.0802211		0.0389956	149.59	89.8633	2.50817e-16	-0.00597339
	1.89988e-05	-0.0821175		0.06211	137	85.6667	2.5631e-16	-0.00543824
	2.37453e-05	-0.0908563		0.0865209	139.87	86.6233	2.24225e-16	-0.00515324
	2.37453e-05	-0.0790903		0.107868	142.77	87.59	1.9205e-16	-0.00507859
	2.37453e-05	-0.0714805		0.122643	143.48	87.8267	1.67923e-16	-0.00483719
	2.84918e-05	-0.0429672
	2.84918e-05	-0.0444948
	2.84918e-05	-0.00379101
	2.84918e-05	-0.00302725
	2.84918e-05	0.0342266
	3.32382e-05	0.0460223
	3.32382e-05	0.0752993
	3.79977e-05	0.107235
	3.79977e-05	0.138773
	3.79977e-05	0.157048
	3.79977e-05	0.192405
	4.27441e-05	0.227368
	4.27441e-05	0.271863
	4.74906e-05	0.305693
	4.74906e-05	0.340288
	5.22371e-05	0.389456
	5.22371e-05	0.450945
	5.22371e-05	0.490859
	5.69965e-05	0.521294
	5.69965e-05	0.607229
	6.1743e-05	0.632687
	6.1743e-05	0.680973
	6.64894e-05	0.755508
	6.64894e-05	0.782889
	7.12359e-05	0.874325
	7.12359e-05	0.914451
	7.59824e-05	0.97438
	7.59824e-05	1.05512
	8.07418e-05	1.13458
	8.54883e-05	1.17033
	9.02347e-05	1.26045
	9.49812e-05	1.33001
	9.49812e-05	1.40341
	9.49812e-05	1.48516
	9.97277e-05	1.55133
	0.000104487	1.63191
	0.000109234	1.71177
	0.000109234	1.7863
	0.00011398	1.85852
	0.000118726	1.93458
	0.000123473	2.02773
	0.000128232	2.10719
	0.000128232	2.20186
	0.000132979	2.27716
	0.000132979	2.35819
	0.000142472	2.46462
	0.000147231	2.54597
	0.000151978	2.63419
	0.000151978	2.7414
	0.000156724	2.84369
	0.000161471	2.9262
	0.000166217	3.04367
	0.000170977	3.15127
	0.000175723	3.23797
	0.000180469	3.35016
	0.000185216	3.46115
	0.000189962	3.54862
	0.000194722	3.65888
	0.000199468	3.79233
	0.000204215	3.90492
	0.000208961	4.02694
	0.000218467	4.14976
	0.000223214	4.2581
	0.00022796	4.38624
	0.000237466	4.50295
	0.000242212	4.63301
	0.000246959	4.76381
	0.000251705	4.9087
	0.000261211	5.05658
	0.000270704	5.19083
	0.000275451	5.33526
	0.000280197	5.49344
	0.000289703	5.67481
	0.000299196	5.8421
	0.000303942	6.02121
	0.000313448	6.17713
	0.000322941	6.37061
	0.000327701	6.55656
	0.000337194	6.74857
	0.000346687	6.92157
	0.000356192	7.12688
	0.000370432	7.30938
	0.000375191	7.50308
	0.000389431	7.70828
	0.000398937	7.90561
	0.000403683	8.11697
	0.000417935	8.31582
	0.000427428	8.52497
	0.000436921	8.73978
	0.000451174	8.95969
	0.000460667	9.18064
	0.000474919	9.40441
	0.000484412	9.61145
	0.000493918	9.85767
	0.00050817	10.0801
	0.000517663	10.3163
	0.000536662	10.5523
	0.000546155	10.8021
	0.000560407	11.0461
	0.000574647	11.2919
	0.000588899	11.5451
	0.000598405	11.8234
	0.000617391	12.0797
	0.000626897	12.3447
	0.000645895	12.6555
	0.000660135	12.9189
	0.000674387	13.1922
	0.00068864	13.4797
	0.000702879	13.7587
	0.000721878	14.0621
	0.00073613	14.3356
	0.00075037	14.6317
	0.000764622	14.9161
	0.000778874	15.2214
	0.00079786	15.507
	0.000812113	15.818
	0.000831111	16.1089
	0.000845351	16.4287
	0.000859603	16.7519
	0.000878602	17.0614
	0.000897601	17.3853
	0.00091184	17.6998
	0.000935586	18.0195
	0.000949838	18.3431
	0.00096409	18.6731
	0.000983089	19.002
	0.00100207	19.3133
	0.00102107	19.6552
	0.00104007	19.994
	0.00105907	20.3255
	0.00107807	20.685
	0.00109707	21.0324
	0.00111605	21.3894
	0.00113505	21.7617
	0.00115405	22.1255
	0.00117305	22.4993
	0.0011968	22.8593
	0.0012158	23.2301
	0.00123479	23.6096
	0.00125379	23.9959
	0.00127754	24.3734
	0.00130128	24.7407
	0.00131552	25.1312
	0.00134403	25.5113
	0.00136301	25.8935
	0.00138201	26.2917
	0.00140576	26.6783
	0.00142476	27.0715
	0.0014485	27.463
	0.00147225	27.8725
	0.00149599	28.2749
	0.00151025	28.0939
	0.00151499	27.8512
	0.00151974	27.6585
	0.00152924	27.5027
	0.00152924	27.364
	0.00153399	27.2867
	0.00153399	27.1916
	0.00153874	27.0928
	0.00153874	27.0293
	0.00154348	26.9867
	0.00154348	26.8935
	0.00154824	26.8532
	0.00154824	26.7913
	0.00154824	26.7528
	0.00154824	26.7084
	0.00154824	26.67
	0.00155299	26.624
	0.00155299	26.5916
	0.00155299	26.5589
	0.00155774	26.5247
	0.00155774	26.4935
	0.00155774	26.4513
	0.00156248	26.4139
	0.00155774	26.3852
	0.00156248	26.3426
	0.00155774	26.3244
	0.00155774	26.2821
	0.00156248	26.2551
	0.00156248	26.2513
	0.00156248	26.2106
	0.00156248	26.2007
	0.00156723	26.181
	0.00156723	26.1304
	0.00156248	26.1369
	0.00156723	26.1015
	0.00156248	26.1091
	0.00156723	26.0582
	0.00156723	26.0601
	0.00156723	26.0217
	0.00157199	26.0194
	0.00156723	25.9833
	0.00157199	25.9813
	0.00156723	25.9426
	0.00156723	25.9433
	0.00157199	25.9167
	0.00157199	25.9106
	0.00157199	25.8833
	0.00157199	25.8692
	0.00156723	25.8704
	0.00157199	25.8339
	0.00157199	25.8266
	0.00157199	25.822
	0.00157199	25.7966
	0.00157199	25.7901
	0.00157673	25.7749
	0.00157673	25.7479
	0.00157199	25.7525
	0.00157199	25.708
	0.00157199	25.7084
	0.00157673	25.7164
	0.00157673	25.6825
	0.00157673	25.6783
	0.00157673	25.6772
	0.00157673	25.6772
	0.00157673	25.6357
	0.00157673	25.6514
	0.00157673	25.6445
	0.00157673	25.5985
	0.00157673	25.6092
	0.00157673	25.6026
	0.00157673	25.5726
	0.00157673	25.5699
	0.00157673	25.5646
	0.00158148	25.5521
	0.00157673	25.5255
	0.00158148	25.527
	0.00157673	25.5118
	0.00157673	25.5
	0.00157673	25.4879
	0.00158148	25.4901
	0.00158148	25.4734
	0.00157673	25.4612
	0.00157673	25.4582
	0.00157673	25.4528
	0.00158148	25.4464
	0.00158148	25.4179
	0.00158148	25.4179
	0.00158148	25.4133
	0.00157673	25.4015
	0.00157673	25.3745
	0.00158148	25.3803
	0.00158148	25.3772
	0.00158148	25.3844
	0.00158148	25.343
	0.00158148	25.3377
	0.00158148	25.3373
	0.00158148	25.3304
	0.00158148	25.3426
	0.00158148	25.303
	0.00158148	25.3087
	0.00158148	25.2932
	0.00158148	25.2867
	0.00158148	25.2586
	0.00158148	25.2582
	0.00158148	25.2574
	0.00158148	25.257
	0.00158623	25.2513
	0.00158148	25.2152
	0.00158148	25.211
	0.00158148	25.2186
	0.00158148	25.2259
	0.00158623	25.1776
	0.00158623	25.1852
	0.00158148	25.1856
	0.00158148	25.1757
	0.00158148	25.1742
	0.00158623	25.197
	0.00158623	25.1419
	0.00158623	25.1434
	0.00158148	25.1479
	0.00158148	25.1441
	0.00158148	25.1498
	0.00158623	25.1286
	0.00158623	25.1065
	0.00158148	25.1088
	0.00158623	25.1126
	0.00158148	25.1126
	0.00158623	25.1027
	0.00158623	25.0825
	0.00158623	25.0734
	0.00158623	25.0662
	0.00158623	25.07
	0.00158148	25.0587
	0.00158623	25.0536
	0.00158623	25.0266
	0.00158623	25.0202
	0.00158623	25.0358
	0.00158623	25.0221
	0.00158623	25.0217
	0.00158623	24.9859
	0.00158623	24.9894
	0.00158623	24.9825
	0.00158623	24.9881
	0.00158148	24.9848
	0.00158623	24.9932
	0.00158623	24.9726
	0.00158623	24.9544
	0.00158623	24.9639
	0.00158623	24.959
	0.00158148	24.9479
	0.00158623	24.9502
	0.00158623	24.9362
	0.00158623	24.9035
	0.00158623	24.9046
	0.00158623	24.9171
	0.00158623	24.9171
	0.00158623	24.9076
	0.00158623	24.9088
	0.00158623	24.905
	0.00158623	24.8813
	0.00158623	24.867
	0.00158623	24.8745
	0.00158623	24.8753
	0.00158623	24.8692
	0.00159099	24.8605
	0.00158623	24.8715
	0.00159099	24.8426
	0.00158623	24.8357
	0.00158623	24.8327
	0.00158623	24.8301
	0.00159099	24.8301
	0.00158623	24.8319
	0.00159099	24.816
	0.00158623	24.7962
	0.00158623	24.7875
	0.00158623	24.7977
	0.00158623	24.7913
	0.00158623	24.8038
	0.00158623	24.7955
	0.00158623	24.8061
	0.00158623	24.7533
	0.00159099	24.7647
	0.00158623	24.7605
	0.00158623	24.7624
	0.00158623	24.757
	0.00158623	24.765
	0.00158623	24.7643
	0.00159099	24.757
	0.00158623	24.7156
	0.00158623	24.7281
	0.00158623	24.7228
	0.00158623	24.7186
	0.00159099	24.7247
	0.00159099	24.7323
	0.00159099	24.7297
	0.00158623	24.7107
	0.00158623	24.6947
	0.00158623	24.6924
	0.00159099	24.6875
	0.00159099	24.6768
	0.00159099	24.67
	0.00158623	24.6829
	0.00158623	24.6806
	0.00158623	24.6916
	0.00159099	24.6457
	0.00159099	24.6506
	0.00159099	24.6468
	0.00158623	24.6502
	0.00158623	24.646
	0.00159099	24.6441
	0.00159099	24.6377
	0.00159099	24.6369
	0.00158623	24.6358
	0.00158623	24.6103
	0.00158623	24.6057
	0.00159099	24.5989
	0.00159099	24.5894
	0.00159099	24.6046
	0.00158623	24.6096
	0.00158623	24.6057
	0.00159099	24.5745
	0.00159099	24.5723
	0.00159099	24.5704
	0.00159099	24.5719
	0.00158623	24.5673
	0.00158623	24.5711
	0.00159099	24.567
	0.00159099	24.5704
	0.00159099	24.5643
	0.00159099	24.546
	0.00158623	24.5232
	0.00158623	24.5312
	0.00159099	24.5305
	0.00159099	24.5327
	0.00159099	24.5354
	0.00159099	24.5285
	0.00159099	24.5217
	0.00159099	24.5034
	0.00159099	24.5274
	0.00159099	24.4932
	0.00159099	24.5
	0.00158623	24.4985
	0.00158623	24.4837
	0.00159099	24.4909
	0.00159099	24.4852
	0.00159099	24.4879
	0.00159099	24.4833
	0.00158623	24.4799
	0.00158623	24.4548
	0.00159099	24.4479
	0.00159099	24.4612
	0.00159099	24.4891
	0.00159099	24.4924
	0.00159099	24.5377
	0.00159099	24.6056
	0.00159099	24.6532
	0.00159099	24.7316
	0.00159099	24.8449
	0.00158623	24.9183
	0.00159099	25.0277
	0.00159573	25.1232
	0.00159099	25.2605
	0.00159573	25.3723
	0.00160048	25.4977
	0.00159573	25.6573
	0.00160523	25.7825
	0.00160997	25.9464
	0.00160997	26.097
	0.00160997	26.2376
	0.00161473	26.3867
	0.00161948	26.5536
	0.00162423	26.7243
	0.00162897	26.8966
	0.00163372	27.0551
	0.00163848	27.2379
	0.00164322	27.4166
	0.00165272	27.595
	0.00165746	27.7714
	0.00166222	27.9627
	0.00166697	28.1616
	0.00167646	28.368
	0.00168122	28.557
	0.00169071	28.7642
	0.00169546	28.9699
	0.00170021	29.1806
	0.00170971	29.3779
	0.00171921	29.6053
	0.00172871	29.8189
	0.00173821	30.0395
	0.0017477	30.2528
	0.0017572	30.4855
	0.0017667	30.7122
	0.00177146	30.949
	0.0017857	31.1893
	0.0017952	31.4368
	0.00180469	31.6817
	0.00181419	31.9363
	0.00182844	32.1791
	0.00183793	32.4326
	0.00184744	32.6954
	0.00186169	32.9641
	0.00187118	33.2284
	0.00188544	33.4923
	0.00189493	33.771
	0.00190918	34.025
	0.00192342	34.3257
	0.00193767	34.5946
	0.00194717	34.8923
	0.00196617	35.1573
	0.00198042	35.4596
	0.00198991	35.7451
	0.00200416	36.0394
	0.00202316	36.3231
	0.00203265	36.6246
	0.00204691	36.9269
	0.00206115	37.2255
	0.0020754	37.5219
	0.0020944	37.8299
	0.00210864	38.1299
	0.00212289	38.4439
	0.00213714	38.7532
	0.00215614	39.0656
	0.00217038	39.3496
	0.00218463	39.6512
	0.00220363	39.9562
	0.00221787	40.2569
	0.00223212	40.5667
	0.00225112	40.861
	0.00226536	41.166
	0.00228436	41.4841
	0.00229861	41.7988
	0.00231286	42.1085
	0.00233661	42.4397
	0.0023461	42.7515
	0.00236985	43.0686
	0.0023841	43.3762
	0.00239834	43.6959
	0.00241734	44.007
	0.00243634	44.3275
	0.00245059	44.6515
	0.00246958	44.9949
	0.00248383	45.3271
	0.00250283	45.653
	0.00252183	45.9891
	0.00254082	46.3236
	0.00255981	46.6583
	0.00257881	46.9966
	0.00259306	47.3396
	0.00261206	47.6898
	0.00263106	48.04
	0.00265005	48.3879
	0.00266904	48.7427
	0.00268804	49.1
	0.00270704	49.4609
	0.00272129	49.8118
	0.00274504	50.1746
	0.00276404	50.5323
	0.00278778	50.9194
	0.00280677	51.2861
	0.00282577	51.6563
	0.00284002	52.0132
	0.00286377	52.3635
	0.00288751	52.714
	0.00290176	53.0789
	0.00292075	53.4464
	0.00294451	53.8056
	0.00296349	54.1795
	0.00297775	54.108
	0.00298724	53.7061
	0.002992	53.4308
	0.002992	53.2164
	0.00299674	53.043
	0.00299674	52.8987
	0.00299674	52.7745
	0.00300149	52.6597
	0.00300149	52.5513
	0.00300149	52.4334
	0.00300149	52.362
	0.00300624	52.2658
	0.00300624	52.1627
	0.00300149	52.0825
	0.00300624	52.0076
	0.00300149	51.9414
	0.00300624	51.8643
	0.00300624	51.8187
	0.00301098	51.7533
	0.00301098	51.665
	0.00300624	51.5981
	0.00301098	51.5407
	0.00300624	51.4764
	0.00301098	51.4095
	0.00301098	51.3746
	0.00301098	51.289
	0.00301098	51.2385
	0.00301098	51.178
	0.00301098	51.1316
	0.00301098	51.0574
	0.00301098	51.024
	0.00301098	50.9586
	0.00301098	50.9042
	0.00301098	50.8673
	0.00301574	50.811
	0.00301098	50.7468
	0.00301098	50.719
	0.00301098	50.6795
	0.00301098	50.6396
	0.00301574	50.5972
	0.00301574	50.5472
	0.00301098	50.489
	0.00301574	50.4453
	0.00301098	50.4008
	0.00301098	50.3696
	0.00301574	50.3354
	0.00301574	50.2947
	0.00301098	50.2517
	0.00301574	50.2084
	0.00301098	50.1738
	0.00301574	50.1365
	0.00301574	50.0932
	0.00301098	50.0654
	0.00301574	50.0221
	0.00301574	49.9848
	0.00301098	49.9495
	0.00301574	49.9389
	0.00301574	49.8985
	0.00301098	49.87
	0.00301574	49.8324
	0.00301574	49.7966
	0.00301098	49.7514
	0.00301574	49.7202
	0.00301574	49.7218
	0.00301098	49.6864
	0.00301574	49.6434
	0.00301098	49.6027
	0.00301574	49.5867
	0.00301574	49.5689
	0.00301574	49.5274
	0.00301574	49.4959
	0.00301574	49.4594
	0.00301098	49.4248
	0.00301574	49.4168
	0.00301574	49.3806
	0.00301574	49.3411
	0.00301574	49.3042
	0.00301574	49.3073
	0.00301574	49.2544
	0.00301574	49.2335
	0.00301574	49.1939
	0.00301574	49.1932
	0.00301574	49.1544
	0.00301098	49.1097
	0.00301574	49.0962
	0.00301574	49.0658
	0.00301574	49.0282
	0.00301574	48.9906
	0.00301574	48.9882
	0.00301574	48.957
	0.00301574	48.9217
	0.00301574	48.8996
	0.00301574	48.8776
	0.00301574	48.8453
	0.00301574	48.8244
	0.00301574	48.7974
	0.00301574	48.7643
	0.00301574	48.7411
	0.00301574	48.7213
	0.00301574	48.6947
	0.00301574	48.6803
	0.00301574	48.6476
	0.00301574	48.6053
	0.00301574	48.6111
	0.00301574	48.5655
	0.00301574	48.5407
	0.00301574	48.5381
	0.00301574	48.4913
	0.00301574	48.476
	0.00302049	48.4632
	0.00301574	48.4323
	0.00301574	48.4305
	0.00301574	48.383
	0.00301574	48.3658
	0.00301574	48.3548
	0.00301574	48.2986
	0.00301574	48.313
	0.00301574	48.2754
	0.00301574	48.259
	0.00301574	48.2403
	0.00301574	48.1947
	0.00301574	48.1936
	0.00301574	48.159
	0.00301574	48.1575
	0.00301574	48.1214
	0.00301574	48.1073
	0.00302049	48.0757
	0.00301574	48.0575
	0.00301574	48.0407
	0.00301574	48.0176
	0.00301574	47.991
	0.00301574	47.9674
	0.00301574	47.9529
	0.00301574	47.9149
	0.00301574	47.8848
	0.00301574	47.8856
	0.00301574	47.8434
	0.00301574	47.8423
	0.00301574	47.8111
	0.00301574	47.8115
	0.00301098	47.7853
	0.00301574	47.7754
	0.00301574	47.7347
	0.00302049	47.7332
	0.00301574	47.6921
	0.00301574	47.6852
	0.00301098	47.662
	0.00301574	47.6636
	0.00301574	47.6229
	0.00301574	47.6115
	0.00301574	47.5856
	0.00301574	47.5742
	0.00301574	47.5408
	0.00301574	47.5332
	0.00301574	47.4906
	0.00301574	47.4902
	0.00301574	47.4617
	0.00301574	47.4716
	0.00301574	47.4259
	0.00301574	47.4043
	0.00302049	47.3974
	0.00301574	47.3582
	0.00301574	47.3499
	0.00301098	47.3446
	0.00301574	47.3187
	0.00301574	47.3043
	0.00301574	47.2833
	0.00301574	47.2693
	0.00301574	47.2434
	0.00301574	47.2453
	0.00301574	47.1955
	0.00301574	47.202
	0.00301574	47.1659
	0.00301574	47.1586
	0.00301574	47.1301
	0.00301574	47.1218
	0.00301574	47.1248
	0.00302049	47.0876
	0.00301574	47.0773
	0.00301574	47.0446
	0.00301574	47.0419
	0.00301574	47.043
	0.00301574	47.0145
	0.00301574	47.0164
	0.00301574	47.0097
	0.00301574	46.9853
	0.00301574	46.9765
	0.00301574	46.9776
	0.00301574	46.9586
	0.00301574	46.9305
	0.00301574	46.9267
	0.00301574	46.9202
	0.00301574	46.8944
	0.00301574	46.889
	0.00302049	46.8898
	0.00301574	46.8537
	0.00301574	46.859
	0.00301574	46.8621
	0.00301574	46.8313
	0.00301574	46.818
	0.00302049	46.8222
	0.00301574	46.8115
	0.00301574	46.7788
	0.00301574	46.7788
	0.00301574	46.778
	0.00301574	46.7746
	0.00301574	46.7445
	0.00301574	46.7486
	0.00301574	46.74
	0.00301574	46.7153
	0.00301574	46.6986
	0.00302049	46.7027
	0.00301574	46.6959
	0.00301574	46.6605
	0.00301574	46.6617
	0.00301574	46.6712
	0.00301574	46.6533
	0.00301574	46.6237
	0.00301574	46.6225
	0.00301574	46.6298
	0.00301098	46.6278
	0.00301574	46.5929
	0.00301574	46.5902
	0.00301574	46.5921
	0.00301574	46.5602
	0.00301574	46.5541
	0.00301574	46.5578
	0.00301574	46.5511
	0.00301574	46.521
	0.00301574	46.5169
	0.00301574	46.5122
	0.00301098	46.502
	0.00301574	46.4776
	0.00301574	46.4693
	0.00302049	46.4734
	0.00301574	46.4663
	0.00301574	46.4681
	0.00301574	46.4378
	0.00301574	46.4473
	0.00301574	46.4407
	0.00301574	46.4476
	0.00301574	46.4126
	0.00301574	46.3967
	0.00301574	46.3978
	0.00301574	46.4069
	0.00301574	46.3925
	0.00301574	46.3658
	0.00301574	46.3724
	0.00301574	46.3575
	0.00301574	46.3583
	0.00301574	46.3218
	0.00302049	46.3202
	0.00301574	46.3324
	0.00301574	46.3347
	0.00301098	46.3233
	0.00301574	46.2875
	0.00301574	46.2891
	0.00301574	46.2872
	0.00301574	46.2933
	0.00301574	46.2571
	0.00301574	46.2434
	0.00301574	46.2465
	0.00301574	46.2518
	0.00301574	46.2484
	0.00301574	46.2202
	0.00301574	46.2081
	0.00301574	46.2104
	0.00301574	46.2111
	0.00302049	46.2077
	0.00301574	46.1857
	0.00301574	46.1708
	0.00301574	46.167
	0.00301574	46.1625
	0.00301574	46.1503
	0.00302049	46.1274
	0.00301574	46.1316
	0.00301574	46.1229
	0.00301098	46.1358
	0.00301574	46.1332
	0.00301574	46.0955
	0.00301574	46.0975
	0.00301574	46.0872
	0.00301574	46.0997
	0.00301574	46.0761
	0.00301574	46.0666
	0.00301574	46.0659
	0.00301574	46.0655
	0.00301574	46.0549
	0.00301574	46.0549
	0.00301574	46.0256
	0.00301574	46.021
	0.00301574	46.0169
	0.00301574	46.0264
	0.00301574	46.0222
	0.00301574	45.9897
	0.00301574	45.9776
	0.00301574	45.9681
	0.00301574	45.972
	0.00301574	45.9792
	0.00301574	45.9693
	0.00301574	45.9503
	0.00301574	45.9449
	0.00301574	45.9476
	0.00301574	45.9423
	0.00301574	45.9328
	0.00301574	45.9191
	0.00301574	45.9119
	0.00301574	45.9054
	0.00302049	45.9043
	0.00301574	45.902
	0.00301574	45.889
	0.00301098	45.8724
	0.00301574	45.875
	0.00301574	45.8678
	0.00301574	45.8704
	0.00301574	45.8655
	0.00301574	45.8563
	0.00301574	45.8594
	0.00301574	45.8978
	0.00302049	45.9432
	0.00301574	46.032
	0.00301574	46.1682
	0.00301574	46.3012
	0.00301574	46.4834
	0.00301574	46.691
	0.00302049	46.929
	0.00301574	47.1773
	0.00301574	47.459
	0.00302049	47.7476
	0.00302049	48.0675
	0.00302049	48.3806
	0.00302049	48.7168
	0.00302524	49.0712
	0.00302524	49.4605
	0.00302524	49.8547
	0.00302524	50.251
	0.00302998	50.5529
	0.00303474	50.8422
	0.00304424	51.1433
	0.00304898	51.4365
	0.00305373	51.689
	0.00306323	51.9751
	0.00306798	52.2335
	0.00307273	52.5186
	0.00308223	52.7662
	0.00308698	53.0331
	0.00310122	53.3011
	0.00311072	53.5529
	0.00311547	53.8174
	0.00312498	54.0783
	0.00313447	54.346
	0.00314872	54.6196
	0.00315347	54.8855
	0.00316771	55.1439
	0.00317721	55.4323
	0.00318671	55.7201
	0.00319621	55.9957
	0.00321045	56.2874
	0.00321996	56.5631
	0.0032342	56.8653
	0.0032437	57.1645
	0.00325794	57.4501
	0.0032722	57.7543
	0.00328645	58.0532
	0.00329594	58.3619
	0.00331019	58.6608
	0.00331969	58.9531
	0.00333394	59.2687
	0.00334818	59.5813
	0.00336243	59.882
	0.00337668	60.222
	0.00339092	60.5299
	0.00340517	60.8489
	0.00341943	61.1774
	0.00343367	61.4907
	0.00345267	61.8177
	0.00346216	62.1364
	0.00347641	62.4568
	0.00349541	62.7922
	0.00350966	63.1128
	0.0035239	63.4668
	0.0035429	63.8025
	0.00355715	64.1447
	0.00357615	64.4565
	0.00359039	64.8169
	0.00360939	65.1522
	0.00362364	65.4852
	0.00364263	65.8566
	0.00365688	66.1751
	0.00367588	66.4907
	0.00369013	66.8222
	0.00370912	67.1583
	0.00372812	67.4861
	0.00374237	67.8344
	0.00376137	68.1853
	0.00378037	68.5176
	0.00379461	68.8731
	0.0038136	69.2142
	0.00382786	69.5819
	0.0038516	69.9328
	0.00386584	70.2731
	0.00388484	70.6488
	0.00390384	71.0119
	0.00392284	71.3663
	0.00394184	71.7153
	0.00396084	72.0431
	0.00397507	72.4096
	0.00399882	72.7571
	0.00401307	73.1016
	0.00403207	73.4867
	0.00405107	73.8293
	0.00407482	74.1929
	0.0040938	74.5423
	0.00410805	74.9024
	0.0041318	75.2819
	0.0041508	75.645
	0.0041698	76.024
	0.00418404	76.3881
	0.00420303	76.7605
	0.00422678	77.1276
	0.00424103	77.5027
	0.00426478	77.8772
	0.00428378	78.2494
	0.00430278	78.6236
	0.00432177	78.9867
	0.00434552	79.366
	0.00436451	79.7319
	0.0043835	80.1171
	0.00439776	79.9954
	0.00440725	79.5578
	0.00440725	79.281
	0.00441201	79.0491
	0.00441676	78.8726
	0.00441676	78.7136
	0.00441676	78.5802
	0.00441676	78.4606
	0.0044215	78.3593
	0.00442625	78.2373
	0.00442625	78.1711
	0.0044215	78.0869
	0.00442625	77.9852
	0.00442625	77.9209
	0.00442625	77.8418
	0.00442625	77.7803
	0.00442625	77.7004
	0.00442625	77.619
	0.00442625	77.5883
	0.00443099	77.5103
	0.00443099	77.4673
	0.00443099	77.3947
	0.00443099	77.362
	0.00443099	77.2928
	0.00443099	77.2472
	0.00443099	77.2065
	0.00443575	77.1217
	0.00443575	77.0859
	0.00443099	77.0582
	0.00443575	77.0175
	0.00443099	76.9606
	0.00443099	76.9289
	0.00443575	76.8624
	0.00443575	76.8198
	0.00443575	76.7898
	0.00443575	76.7464
	0.00443575	76.685
	0.00443575	76.6347
	0.00443575	76.5925
	0.0044405	76.5537
	0.00443575	76.5179
	0.00443575	76.4783
	0.0044405	76.4399
	0.00443575	76.4072
	0.00443575	76.362
	0.0044405	76.3282
	0.00443575	76.2841
	0.00443575	76.2487
	0.0044405	76.2175
	0.00443575	76.1696
	0.0044405	76.1361
	0.0044405	76.0879
	0.00443575	76.0491
	0.0044405	76.0217
	0.0044405	75.9787
	0.00443575	75.9475
	0.0044405	75.9128
	0.0044405	75.9088
	0.0044405	75.8654
	0.0044405	75.8293
	0.0044405	75.7863
	0.0044405	75.7536
	0.0044405	75.7175
	0.0044405	75.6799
	0.0044405	75.6434
	0.0044405	75.6076
	0.0044405	75.5856
	0.0044405	75.5719
	0.0044405	75.5331
	0.0044405	75.4746
	0.0044405	75.4597
	0.0044405	75.4464
	0.0044405	75.4092
	0.0044405	75.3742
	0.0044405	75.3369
	0.00444525	75.2929
	0.0044405	75.2875
	0.0044405	75.2461
	0.0044405	75.2209
	0.0044405	75.1829
	0.00444525	75.1506
	0.0044405	75.1385
	0.0044405	75.113
	0.0044405	75.0761
	0.0044405	75.032
	0.0044405	75.0267
	0.00444525	74.9962
	0.0044405	74.9469
	0.0044405	74.9237
	0.0044405	74.9016
	0.0044405	74.881
	0.00444525	74.8343
	0.00444525	74.8161
	0.0044405	74.802
	0.0044405	74.759
	0.00444525	74.7229
	0.0044405	74.716
	0.00444525	74.6769
	0.00444525	74.6419
	0.0044405	74.6522
	0.00444525	74.6153
	0.00444525	74.5735
	0.0044405	74.5491
	0.00444525	74.535
	0.00444525	74.4917
	0.0044405	74.4593
	0.00444525	74.4606
	0.0044405	74.4206
	0.00444525	74.3985
	0.00444525	74.372
	0.00444525	74.3422
	0.0044405	74.3422
	0.00444525	74.2989
	0.0044405	74.2602
	0.00444525	74.2739
	0.00444525	74.2191
	0.0044405	74.2122
	0.00444525	74.1917
	0.00444525	74.1601
	0.00444525	74.1461
	0.00444525	74.1172
	0.00444525	74.1065
	0.0044405	74.0777
	0.00444525	74.043
	0.00444525	74.0388
	0.00444525	74.0301
	0.00444525	74.0001
	0.00444525	73.9635
	0.0044405	73.9575
	0.00444525	73.9293
	0.00444525	73.9252
	0.00444525	73.8878
	0.00444525	73.8746
	0.0044405	73.8559
	0.00444525	73.8389
	0.00444525	73.8066
	0.00444525	73.8077
	0.00444525	73.7715
	0.00444525	73.7704
	0.0044405	73.7305
	0.00444525	73.716
	0.00444525	73.699
	0.00444525	73.6879
	0.00444525	73.6544
	0.00444525	73.6533
	0.0044405	73.627
	0.00444525	73.61
	0.00444525	73.6088
	0.00444525	73.5795
	0.00444525	73.5731
	0.00444525	73.5769
	0.00444525	73.532
	0.00444525	73.5294
	0.00444525	73.5324
	0.00444525	73.4951
	0.00444525	73.4959
	0.0044405	73.4701
	0.00444525	73.4579
	0.00444525	73.464
	0.00444525	73.4233
	0.00444525	73.4206
	0.00444525	73.4184
	0.0044405	73.3852
	0.00444525	73.3837
	0.00444999	73.3738
	0.00444525	73.3411
	0.00444525	73.3488
	0.00444525	73.3408
	0.00444525	73.2971
	0.00444525	73.3111
	0.00444525	73.2959
	0.00444525	73.2697
	0.00444525	73.2644
	0.0044405	73.2282
	0.00444525	73.2305
	0.00444525	73.2293
	0.00444525	73.2073
	0.00444525	73.1864
	0.00444525	73.1853
	0.00444525	73.1453
	0.00444525	73.1548
	0.00444999	73.1345
	0.00444525	73.1104
	0.00444525	73.1084
	0.00444525	73.1001
	0.00444525	73.0761
	0.00444525	73.0724
	0.00444525	73.0529
	0.00444525	73.0373
	0.00444525	73.0236
	0.0044405	72.9948
	0.00444525	72.9948
	0.00444525	73.0066
	0.00444525	72.9811
	0.00444525	72.9503
	0.00444525	72.9469
	0.00444525	72.9511
	0.00444525	72.9213
	0.00444999	72.9279
	0.00444525	72.9263
	0.00444525	72.8757
	0.00444525	72.8811
	0.00444525	72.8674
	0.00444525	72.84
	0.00444999	72.8446
	0.00444525	72.8381
	0.00444525	72.809
	0.00444525	72.8069
	0.00444525	72.8001
	0.00444525	72.7803
	0.00444525	72.7644
	0.00444525	72.7613
	0.00444525	72.7442
	0.00444525	72.7377
	0.00444525	72.7264
	0.00444999	72.6948
	0.00444525	72.6871
	0.00444525	72.6828
	0.00444525	72.6476
	0.00444525	72.6507
	0.00444525	72.6544
	0.00444999	72.6408
	0.00444525	72.6149
	0.00444525	72.6214
	0.00444525	72.5931
	0.00444525	72.5879
	0.00444525	72.5822
	0.00444525	72.5841
	0.00444525	72.5472
	0.00444525	72.5366
	0.00444525	72.5419
	0.00444525	72.5066
	0.00444999	72.4989
	0.00444525	72.507
	0.00444525	72.486
	0.00444525	72.4632
	0.00444525	72.4716
	0.00444525	72.4701
	0.00444525	72.4294
	0.00444525	72.4218
	0.00444525	72.4324
	0.00444525	72.4187
	0.00444525	72.3978
	0.00444525	72.386
	0.00444525	72.3818
	0.00444525	72.36
	0.00444525	72.3594
	0.0044405	72.3484
	0.00444525	72.3195
	0.00444525	72.3227
	0.00444525	72.3095
	0.00444525	72.3009
	0.00444525	72.2769
	0.00444525	72.2674
	0.00444525	72.2674
	0.00444999	72.2334
	0.00444525	72.2328
	0.00444525	72.2351
	0.00444525	72.2092
	0.00444525	72.1959
	0.00444525	72.1959
	0.00444525	72.1875
	0.00444525	72.1811
	0.00444525	72.1727
	0.00444999	72.1674
	0.00444525	72.156
	0.00444525	72.1237
	0.00444525	72.1298
	0.00444525	72.1248
	0.00444525	72.094
	0.00444525	72.0831
	0.00444525	72.0834
	0.00444999	72.0891
	0.00444525	72.0587
	0.00444525	72.0465
	0.00444525	72.0431
	0.00444525	72.0381
	0.00444525	72.0161
	0.00444525	72.0104
	0.00444525	72.0081
	0.00444525	72.0088
	0.0044405	71.9712
	0.00444525	71.9648
	0.00444999	71.9807
	0.00444525	71.9606
	0.00444525	71.9343
	0.00444525	71.9328
	0.00444525	71.9408
	0.00444525	71.9237
	0.00444999	71.8914
	0.00444525	71.9028
	0.00444525	71.8974
	0.00444525	71.8731
	0.00444525	71.8572
	0.00444525	71.8499
	0.00444525	71.856
	0.00444525	71.8621
	0.00444525	71.8179
	0.00444525	71.8221
	0.00444525	71.8092
	0.00444999	71.7974
	0.00444525	71.7921
	0.00444525	71.7857
	0.00444525	71.7746
	0.00444999	71.7617
	0.00444525	71.748
	0.00444999	71.7298
	0.00444525	71.7511
	0.00444525	71.7077
	0.00444525	71.702
	0.00444525	71.7088
	0.00444525	71.699
	0.00444525	71.6758
	0.00444525	71.6628
	0.00444525	71.6659
	0.00444525	71.6568
	0.00444525	71.6358
	0.00444999	71.6294
	0.00444525	71.6267
	0.00444525	71.6279
	0.00444525	71.599
	0.00444999	71.591
	0.00444525	71.5876
	0.00444525	71.5853
	0.00444525	71.5704
	0.00444525	71.5514
	0.00444525	71.5811
	0.00444999	71.6328
	0.00444999	71.74
	0.00444525	71.8792
	0.00444525	72.0507
	0.00444525	72.2841
	0.00444999	72.5465
	0.00444999	72.8531
	0.00444999	73.1864
	0.00444999	73.5202
	0.00444999	73.8347
	0.00444999	74.1682
	0.00444999	74.5214
	0.00444999	74.897
	0.0044595	75.3012
	0.00445474	75.6586
	0.0044595	75.9924
	0.00446425	76.293
	0.00446899	76.5734
	0.00447374	76.843
	0.0044785	77.1084
	0.00448799	77.3854
	0.00449274	77.64
	0.00449748	77.8893
	0.00451174	78.1544
	0.00451648	78.4206
	0.00452599	78.6711
	0.00453074	78.924
	0.00454497	79.1905
	0.00454973	79.4445
	0.00455923	79.7076
	0.00456873	79.9836
	0.00458297	80.2599
	0.00459248	80.5388
	0.00459722	80.7977
	0.00461146	81.081
	0.00462097	81.3467
	0.00463521	81.6357
	0.00464472	81.9133
	0.00465421	82.1973
	0.00466371	82.4906
	0.00467795	82.7824
	0.00468746	83.0919
	0.0047017	83.3813
	0.0047112	83.6946
	0.0047302	83.9866
	0.00474444	84.2919
	0.00475395	84.6102
	0.00476819	84.9299
	0.00478244	85.2364
	0.00479669	85.5546
	0.00481093	85.8784
	0.00482518	86.1951
	0.00483468	86.5117
	0.00485368	86.8451
	0.00486793	87.163
	0.00487742	87.5014
	0.00489167	87.8253
	0.00491067	88.1679
	0.00492491	88.5064
	0.00493916	88.8375
	0.00495816	89.1626
	0.0049724	89.5258
	0.0049914	89.8641
	0.00500565	90.2137
	0.00501991	90.5515
	0.00503889	90.8808
	0.00505314	91.2365
	0.0050674	91.5842
	0.00508638	91.9234
	0.00510064	92.2739
	0.00511963	92.628
	0.00513863	92.9925
	0.00515287	93.3448
	0.00517187	93.6917
	0.00519087	94.0526
	0.00520987	94.3795
	0.00522412	94.75
	0.00524311	95.1217
	0.00526211	95.4538
	0.00527636	95.7999
	0.00529536	96.1635
	0.00531436	96.5024
	0.00533334	96.8815
	0.00535234	97.2508
	0.00537134	97.6168
	0.00539034	97.9636
	0.00540459	98.332
	0.00542834	98.6842
	0.00544732	99.0533
	0.00546632	99.3974
	0.00548532	99.7571
	0.00549957	100.126
	0.00552332	100.485
	0.00554232	100.852
	0.00556132	101.22
	0.0055803	101.568
	0.00560405	101.928
	0.00562305	102.293
	0.00564204	102.647
	0.00566104	102.99
	0.00568479	103.356
	0.00570379	103.711
	0.00572279	104.068
	0.00574178	104.433
	0.00576553	104.812
	0.00578452	105.172
	0.00580351	105.539
	0.00582251	105.909
	0.00584626	106.275
	0.00586526	106.637
	0.005889	107.01
	0.00591275	107.366
	0.00593175	107.754
	0.00595075	108.126
	0.00596974	108.505
	0.00599349	108.849
	0.00601724	109.212
	0.00603623	109.58
	0.00605522	109.938
	0.00606947	109.272
	0.00606947	108.928
	0.00607897	108.656
	0.00607897	108.431
	0.00607897	108.248
	0.00608372	108.087
	0.00608372	107.949
	0.00608847	107.813
	0.00608847	107.693
	0.00608847	107.584
	0.00608847	107.509
	0.00609322	107.401
	0.00608847	107.327
	0.00609322	107.207
	0.00609322	107.136
	0.00609322	107.052
	0.00609322	106.978
	0.00609322	106.907
	0.00609796	106.825
	0.00609796	106.765
	0.00609322	106.709
	0.00609796	106.624
	0.00609322	106.555
	0.00609796	106.466
	0.00609796	106.392
	0.00610272	106.347
	0.00609796	106.297
	0.00609796	106.202
	0.00610272	106.128
	0.00609796	106.07
	0.00610272	106
	0.00610272	105.959
	0.00609796	105.89
	0.00610272	105.825
	0.00610272	105.781
	0.00610272	105.697
	0.00610272	105.665
	0.00610272	105.586
	0.00610272	105.554
	0.00610272	105.471
	0.00610272	105.431
	0.00610272	105.348
	0.00610272	105.32
	0.00610272	105.264
	0.00610747	105.2
	0.00610272	105.158
	0.00610747	105.095
	0.00610747	105.057
	0.00610272	104.994
	0.00610747	104.934
	0.00610747	104.91
	0.00610272	104.834
	0.00610747	104.798
	0.00610747	104.757
	0.00610747	104.685
	0.00610747	104.646
	0.00610747	104.605
	0.00610747	104.568
	0.00610747	104.523
	0.00611222	104.463
	0.00610747	104.411
	0.00610747	104.374
	0.00610747	104.34
	0.00610747	104.303
	0.00610747	104.241
	0.00610747	104.195
	0.00610747	104.14
	0.00610747	104.1
	0.00610747	104.073
	0.00610747	104.03
	0.00610747	103.983
	0.00610747	103.949
	0.00610747	103.904
	0.00610747	103.865
	0.00610747	103.837
	0.00610747	103.789
	0.00611222	103.744
	0.00610747	103.706
	0.00610747	103.648
	0.00610747	103.607
	0.00610747	103.561
	0.00610747	103.537
	0.00611222	103.485
	0.00610747	103.454
	0.00610747	103.421
	0.00611222	103.375
	0.00610747	103.33
	0.00611222	103.296
	0.00610747	103.259
	0.00610747	103.226
	0.00610747	103.185
	0.00611222	103.152
	0.00610747	103.136
	0.00611222	103.086
	0.00610747	103.069
	0.00610747	103.045
	0.00610747	102.988
	0.00611222	102.953
	0.00611222	102.918
	0.00611222	102.89
	0.00610747	102.836
	0.00610747	102.809
	0.00611222	102.778
	0.00611222	102.767
	0.00611222	102.718
	0.00611222	102.696
	0.00610747	102.649
	0.00610747	102.619
	0.00611222	102.582
	0.00611222	102.547
	0.00611222	102.531
	0.00611222	102.495
	0.00610747	102.463
	0.00611222	102.426
	0.00611222	102.392
	0.00611222	102.383
	0.00611222	102.351
	0.00610747	102.315
	0.00610747	102.26
	0.00611222	102.224
	0.00611222	102.205
	0.00611222	102.191
	0.00611222	102.161
	0.00610747	102.108
	0.00610747	102.074
	0.00611222	102.048
	0.00611222	102.018
	0.00611222	102.002
	0.00610747	101.958
	0.00611222	101.927
	0.00611222	101.884
	0.00611222	101.883
	0.00611222	101.852
	0.00611222	101.813
	0.00610747	101.772
	0.00610747	101.734
	0.00611222	101.737
	0.00611222	101.779
	0.00611222	101.78
	0.00611222	101.776
	0.00610747	101.753
	0.00610747	101.732
	0.00611222	101.735
	0.00611222	101.735
	0.00611222	101.742
	0.00611222	101.738
	0.00610747	101.729
	0.00611222	101.738
	0.00611222	101.737
	0.00611222	101.74
	0.00611222	101.726
	0.00611222	101.725
	0.00611222	101.711
	0.00611222	101.703
	0.00611222	101.701
	0.00611222	101.702
	0.00611222	101.694
	0.00611222	101.688
	0.00611222	101.697
	0.00611222	101.706
	0.00611222	101.683
	0.00611222	101.678
	0.00611696	101.666
	0.00611222	101.663
	0.00611222	101.663
	0.00611222	101.661
	0.00611222	101.664
	0.00611222	101.659
	0.00611696	101.646
	0.00611222	101.65
	0.00611222	101.628
	0.00611222	101.634
	0.00611222	101.63
	0.00611222	101.622
	0.00611696	101.627
	0.00611696	101.63
	0.00611222	101.605
	0.00611222	101.63
	0.00611222	101.604
	0.00611696	101.593
	0.00611696	101.589
	0.00611696	101.589
	0.00611222	101.589
	0.00611222	101.591
	0.00611222	101.593
	0.00611696	101.591
	0.00611696	101.581
	0.00611222	101.584
	0.00611222	101.547
	0.00611222	101.542
	0.00611696	101.554
	0.00611696	101.548
	0.00611696	101.545
	0.00611222	101.553
	0.00611222	101.547
	0.00611222	101.539
	0.00611696	101.532
	0.00611696	101.541
	0.00611696	101.518
	0.00611222	101.528
	0.00611222	101.508
	0.00611696	101.502
	0.00611696	101.511
	0.00611696	101.505
	0.00611696	101.504
	0.00611222	101.51
	0.00611222	101.51
	0.00611696	101.505
	0.00611696	101.486
	0.00611696	101.468
	0.00611222	101.464
	0.00611222	101.468
	0.00611222	101.475
	0.00611696	101.469
	0.00611696	101.457
	0.00611696	101.474
	0.00611222	101.436
	0.00611222	101.443
	0.00611696	101.429
	0.00611696	101.426
	0.00611696	101.436
	0.00611696	101.432
	0.00611222	101.437
	0.00611696	101.437
	0.00611696	101.417
	0.00611696	101.428
	0.00611696	101.443
	0.00611696	101.422
	0.00611696	101.396
	0.00611222	101.389
	0.00611696	101.396
	0.00611696	101.386
	0.00611696	101.387
	0.00611222	101.399
	0.00611222	101.399
	0.00611696	101.395
	0.00611696	101.392
	0.00611696	101.388
	0.00611696	101.392
	0.00611222	101.383
	0.00611696	101.347
	0.00611696	101.348
	0.00611696	101.361
	0.00611696	101.363
	0.00611696	101.356
	0.00611696	101.36
	0.00611696	101.361
	0.00611696	101.354
	0.00611696	101.367
	0.00611696	101.364
	0.00611696	101.332
	0.00611696	101.357
	0.00611696	101.308
	0.00611696	101.314
	0.00611696	101.302
	0.00611696	101.311
	0.00611696	101.327
	0.00612171	101.315
	0.00611696	101.31
	0.00611696	101.314
	0.00611696	101.318
	0.00611696	101.307
	0.00612171	101.31
	0.00612171	101.316
	0.00611696	101.279
	0.00611696	101.288
	0.00611696	101.286
	0.00611696	101.272
	0.00611696	101.277
	0.00612171	101.272
	0.00611696	101.272
	0.00611696	101.271
	0.00611696	101.276
	0.00612171	101.285
	0.00612171	101.257
	0.00611696	101.251
	0.00611696	101.247
	0.00611696	101.243
	0.00611696	101.248
	0.00612171	101.251
	0.00612171	101.244
	0.00611696	101.235
	0.00611696	101.243
	0.00611696	101.233
	0.00612171	101.241
	0.00612171	101.243
	0.00612171	101.244
	0.00611696	101.224
	0.00611696	101.229
	0.00611696	101.214
	0.00612171	101.216
	0.00612171	101.198
	0.00611696	101.19
	0.00611696	101.189
	0.00611696	101.205
	0.00611696	101.207
	0.00612171	101.196
	0.00612171	101.199
	0.00611696	101.193
	0.00611696	101.2
	0.00611696	101.181
	0.00612171	101.16
	0.00612171	101.177
	0.00612171	101.157
	0.00611696	101.16
	0.00611696	101.167
	0.00611696	101.165
	0.00612171	101.162
	0.00612171	101.167
	0.00612171	101.158
	0.00611696	101.15
	0.00611696	101.156
	0.00611696	101.152
	0.00612171	101.158
	0.00612171	101.148
	0.00611696	101.116
	0.00611696	101.11
	0.00611696	101.112
	0.00612171	101.116
	0.00612171	101.127
	0.00612171	101.118
	0.00611696	101.126
	0.00612171	101.121
	0.00611696	101.125
	0.00612171	101.118
	0.00612171	101.125
	0.00612171	101.12
	0.00611696	101.102
	0.00612171	101.127
	0.00611696	101.095
	0.00612171	101.092
	0.00612171	101.079
	0.00612171	101.088
	0.00612171	101.083
	0.00611696	101.091
	0.00612171	101.082
	0.00612171	101.089
	0.00612171	101.083
	0.00611696	101.08
	0.00612171	101.084
	0.00611696	101.065
	0.00612171	101.065
	0.00612171	101.057
	0.00612171	101.044
	0.00611696	101.058
	0.00612171	101.05
	0.00611696	101.038
	0.00612171	101.044
	0.00612171	101.048
	0.00611696	101.038
	0.00612171	101.043
	0.00611696	101.042
	0.00612171	101.04
	0.00612171	101.047
	0.00612171	101.043
	0.00612171	101.046
	0.00612171	101.018
	0.00611696	101.011
	0.00612171	101.014
	0.00612171	101.019
	0.00612171	101.011
	0.00612171	101.006
	0.00612171	101.002
	0.00611696	101.002
	0.00612171	101.006
	0.00612171	101.011
	0.00612171	101.009
	0.00612171	101.007
	0.00612171	100.979
	0.00612171	100.991
	0.00612171	100.979
	0.00612171	100.97
	0.00612647	100.97
	0.00612171	100.977
	0.00612171	100.97
	0.00612171	100.977
	0.00612171	100.971
	0.00612171	100.966
	0.00612171	100.967
	0.00612171	100.976
	0.00612171	100.975
	0.00612171	100.964
	0.00612171	100.967
	0.00612171	100.951
	0.00612171	100.934
	0.00612171	100.931
	0.00612171	100.929
	0.00612171	100.933
	0.00612171	100.938
	0.00612647	100.936
	0.00612171	100.949
	0.00612171	101.013
	0.00612171	101.143
	0.00612171	101.284
	0.00612171	101.528
	0.00612647	101.801
	0.00612171	102.134
	0.00612647	102.491
	0.00612171	102.82
	0.00612647	103.151
	0.00612647	103.508
	0.00612647	103.873
	0.00613122	104.247
	0.00613122	104.575
	0.00613596	104.867
	0.00614071	105.149
	0.00614545	105.415
	0.00615021	105.668
	0.00615496	105.894
	0.00615971	106.158
	0.0061692	106.418
	0.00617871	106.654
	0.00618345	106.912
	0.00619296	107.173
	0.0061977	107.417
	0.0062072	107.663
	0.00621194	107.93
	0.0062262	108.184
	0.00623094	108.451
	0.00624045	108.705
	0.00624994	108.968
	0.00625943	109.227
	0.00626894	109.52
	0.00628319	109.769
	0.00629269	110.054
	0.00630218	110.339
	0.00631168	110.616
	0.00632118	110.909
	0.00633543	111.19
	0.00634492	111.485
	0.00635918	111.77
	0.00637343	112.082
	0.00637817	112.374
	0.00639717	112.69
	0.00640667	112.981
	0.00642092	113.293
	0.00643041	113.606
	0.00644466	113.921
	0.0064589	114.235
	0.00647316	114.54
	0.00648741	114.847
	0.00650165	115.183
	0.00651115	115.509
	0.00653014	115.834
	0.00654439	116.17
	0.00656339	116.496
	0.00657288	116.814
	0.00658714	117.159
	0.00660139	117.486
	0.00662037	117.825
	0.00663463	118.168
	0.00664888	118.5
	0.00666788	118.835
	0.00668212	119.172
	0.00669637	119.518
	0.00671061	119.868
	0.00672961	120.206
	0.00674861	120.559
	0.00676286	120.918
	0.00678186	121.257
	0.0067961	121.6
	0.0068151	121.964
	0.00683409	122.31
	0.00685309	122.653
	0.00687209	123.029
	0.00688633	123.371
	0.00690533	123.746
	0.00691958	124.115
	0.00694333	124.467
	0.00695757	124.843
	0.00697657	125.173
	0.00699556	125.501
	0.00701456	125.866
	0.00703356	126.215
	0.00705256	126.558
	0.0070668	126.895
	0.0070858	127.262
	0.00710954	127.627
	0.0071238	127.992
	0.0071428	128.352
	0.00716654	128.708
	0.00718554	129.07
	0.00720453	129.429
	0.00721878	129.79
	0.00724252	130.157
	0.00726152	130.5
	0.00728052	130.857
	0.00729952	131.216
	0.00731851	131.579
	0.0073375	131.935
	0.0073565	131.927
	0.007366	131.403
	0.00737076	131.097
	0.00737076	130.858
	0.0073755	130.664
	0.0073755	130.511
	0.0073755	130.375
	0.00738025	130.234
	0.00738025	130.171
	0.00738025	130.061
	0.007385	129.964
	0.007385	129.897
	0.007385	129.8
	0.00738975	129.764
	0.00738975	129.682
	0.00738975	129.601
	0.0073945	129.546
	0.0073945	129.482
	0.0073945	129.433
	0.0073945	129.37
	0.00739925	129.329
	0.00739925	129.282
	0.0073945	129.21
	0.0073945	129.183
	0.00739925	129.148
	0.00739925	129.102
	0.00739925	129.069
	0.00740399	129.029
	0.00740399	128.989
	0.00740399	128.934
	0.00740874	128.901
	0.00740399	128.864
	0.00740874	128.837
	0.00740399	128.801
	0.00740399	128.756
	0.00740874	128.723
	0.00740874	128.702
	0.00740874	128.679
	0.00740874	128.635
	0.00740874	128.593
	0.0074135	128.583
	0.00740874	128.56
	0.0074135	128.529
	0.00740874	128.482
	0.0074135	128.478
	0.0074135	128.443
	0.0074135	128.415
	0.0074135	128.389
	0.0074135	128.364
	0.0074135	128.357
	0.0074135	128.332
	0.0074135	128.296
	0.00741825	128.286
	0.00741825	128.259
	0.0074135	128.223
	0.00741825	128.218
	0.0074135	128.184
	0.00741825	128.191
	0.00741825	128.151
	0.00741825	128.148
	0.00741825	128.107
	0.00741825	128.113
	0.00742299	128.069
	0.00742299	128.071
	0.00742299	128.027
	0.00742299	128.028
	0.00741825	128
	0.00742299	127.995
	0.00742299	127.959
	0.00742299	127.951
	0.00742299	127.944
	0.00742299	127.92
	0.00742299	127.918
	0.00742299	127.879
	0.00742299	127.87
	0.00742774	127.849
	0.00742299	127.849
	0.00742299	127.838
	0.00742774	127.801
	0.00742299	127.804
	0.00742774	127.773
	0.00742774	127.773
	0.00742299	127.756
	0.00742774	127.719
	0.00742774	127.729
	0.00742774	127.697
	0.00742774	127.692
	0.00742774	127.693
	0.00742774	127.661
	0.00742774	127.664
	0.00742774	127.659
	0.00742774	127.621
	0.00742774	127.615
	0.00742774	127.609
	0.00742774	127.571
	0.00742774	127.586
	0.00743249	127.576
	0.00743249	127.546
	0.00743249	127.537
	0.00743249	127.54
[truncated: 7,236 more rows]

## Sheet: 60 MPa
	Effective pressure = 60 Mpa
	Porosity = 0.198
	mechancial data			permeability measurements
	axial strain	differential stress (Mpa)		axial strain	differential stress (Mpa)	effective mean stress (Mpa)	permeability (m2)	porosity change
	0	0		0	0	60	3.14e-16	0
	0	-0.0114207		0.0018133	40.86	73.62	2.88e-16	-0.000194675
	4.79434e-06	-0.0315495		0.00309893	68.84	82.9467	2.64e-16	-0.000477178
	4.79434e-06	-0.0364317		0.00419266	93.48	91.16	2.56e-16	-0.000865375
	4.79434e-06	-0.0399187		0.00570375	124.12	101.373	2.22e-16	-0.00128597
	9.58868e-06	-0.00152671		0.00737793	158.2	112.733	1.55e-16	-0.00170655
	9.58868e-06	0		0.00897057	184.74	121.58	1.29e-16	-0.00204563
	9.58868e-06	0.00305342		0.0113307	217.65	132.55	1.31e-16	-0.00245431
	4.79434e-06	0.035735		0.0178404	200.1	126.7	1.49e-16	-0.00493727
	9.58868e-06	0.0649686		0.0238704	199.19	126.397	1.5e-16	-0.0069974
	9.58868e-06	0.0794445		0.0315745	194.37	124.79	1.76e-16	-0.00934413
	9.58868e-06	0.137571		0.0409384	198.37	126.123	1.84e-16	-0.0118349
	9.58868e-06	0.182409		0.0537707	195.5	125.167	1.71e-16	-0.0151222
	1.4383e-05	0.230641		0.0666893	191.01	123.67	1.71e-16	-0.0178932
	9.58868e-06	0.267902		0.0783702	196.24	125.413	1.68e-16	-0.0198651
	1.4383e-05	0.349211		0.0892692	204.29	128.097	1.46e-16	-0.0204484
	1.4383e-05	0.408602		0.101804	195.64	125.213	1.45e-16	-0.019896
	1.4383e-05	0.468913		0.10863	198.3	126.1	1.52e-16	-0.0193552
	1.4383e-05	0.534673
	1.4383e-05	0.635375
	1.91905e-05	0.716685
	1.91905e-05	0.812073
	2.39848e-05	0.910909
	2.39848e-05	1.01005
	2.39848e-05	1.107
	2.39848e-05	1.22783
	2.87791e-05	1.34867
	2.87791e-05	1.46224
	2.87791e-05	1.59418
	2.87791e-05	1.71541
	2.87791e-05	1.84762
	3.35735e-05	1.98025
	3.35735e-05	2.12658
	3.83678e-05	2.27213
	3.83678e-05	2.42338
	3.83678e-05	2.58832
	4.31753e-05	2.73957
	4.79696e-05	2.90637
	5.2764e-05	3.07323
	5.2764e-05	3.2488
	5.75583e-05	3.423
	6.23526e-05	3.58545
	6.71601e-05	3.77204
	6.71601e-05	3.96893
	6.71601e-05	4.15626
	7.67488e-05	4.3554
	7.67488e-05	4.5317
	8.15431e-05	4.73656
	8.63374e-05	4.93796
	9.11449e-05	5.14754
	0.000100734	5.35406
	0.000100734	5.54829
	0.000110335	5.57147
	0.00011513	5.50079
	0.000119924	5.40575
	0.000119924	5.33625
	0.000124718	5.25302
	0.000124718	5.18992
	0.000129513	5.14607
	0.000129513	5.08961
	0.00013432	5.03448
	0.00013432	5.00525
	0.000139114	4.95238
	0.000139114	4.93225
	0.000139114	4.88668
	0.000143909	4.84105
	0.000143909	4.81447
	0.000143909	4.77535
	0.000148703	4.73882
	0.000148703	4.69777
	0.000148703	4.66475
	0.000148703	4.65525
	0.000153498	4.61194
	0.000153498	4.58796
	0.000153498	4.57959
	0.000153498	4.53894
	0.000158305	4.50134
	0.000158305	4.50778
	0.000158305	4.47171
	0.000163099	4.46673
	0.000163099	4.42784
	0.000163099	4.41963
	0.000158305	4.39719
	0.000163099	4.38011
	0.000163099	4.35959
	0.000163099	4.35274
	0.000163099	4.33222
	0.000167894	4.30372
	0.000167894	4.29496
	0.000167894	4.27861
	0.000167894	4.24175
	0.000172688	4.24215
	0.000167894	4.21896
	0.000167894	4.21165
	0.000172688	4.1722
	0.000172688	4.17107
	0.000172688	4.1627
	0.000172688	4.12018
	0.000177482	4.13686
	0.000172688	4.09202
	0.000172688	4.09202
	0.000177482	4.07913
	0.000177482	4.05555
	0.000177482	4.04074
	0.000177482	4.05821
	0.000177482	4.00427
	0.00018229	4.01337
	0.000177482	3.99019
	0.000177482	3.9708
	0.000177482	3.97764
	0.00018229	3.9583
	0.00018229	3.94043
	0.00018229	3.93698
	0.00018229	3.93054
	0.00018229	3.89746
	0.00018229	3.90091
	0.00018229	3.8952
	0.00018229	3.85794
	0.00018229	3.85494
	0.000187084	3.8576
	0.000187084	3.85986
	0.00018229	3.81169
	0.00018229	3.80891
	0.00018229	3.82339
	0.000187084	3.80665
	0.000187084	3.78918
	0.000187084	3.7842
	0.000187084	3.78726
	0.000187084	3.74886
	0.000191878	3.74129
	0.000187084	3.75005
	0.000187084	3.74281
	0.000191878	3.71618
	0.000191878	3.71471
	0.000191878	3.71166
	0.000191878	3.70595
	0.000191878	3.69549
	0.000191878	3.66071
	0.000191878	3.67632
	0.000191878	3.67553
	0.000191878	3.65234
	0.000191878	3.62424
	0.000196673	3.62351
	0.000191878	3.62995
	0.000191878	3.63832
	0.000196673	3.61095
	0.000191878	3.59535
	0.000191878	3.5893
	0.000196673	3.59043
	0.000191878	3.5828
	0.000196673	3.5638
	0.000196673	3.56951
	0.000196673	3.56114
	0.000196673	3.54938
	0.000196673	3.54898
	0.000196673	3.52162
	0.000196673	3.52275
	0.000196673	3.51404
	0.00020148	3.51709
	0.000196673	3.51404
	0.00020148	3.50641
	0.000196673	3.5072
	0.000196673	3.48515
	0.000196673	3.47604
	0.00020148	3.51709
	0.00020148	3.51443
	0.00020148	3.55277
	0.000196673	3.54712
	0.000196673	3.58664
	0.00020148	3.63029
	0.00020148	3.66982
	0.00020148	3.70821
	0.00020148	3.78041
	0.000206275	3.85222
	0.000206275	3.91459
	0.00020148	3.98029
	0.00020148	4.07534
	0.00020148	4.16728
	0.000206275	4.26646
	0.000206275	4.3558
	0.000206275	4.46487
	0.000206275	4.57807
	0.000211069	4.70235
	0.000206275	4.81481
	0.000206275	4.95544
	0.000211069	5.10137
	0.000215863	5.2515
	0.000211069	5.39512
	0.000215863	5.55779
	0.000215863	5.70865
	0.000220658	5.88766
	0.000220658	6.04038
	0.000225465	6.21064
	0.000225465	6.39457
	0.000225465	6.57065
	0.000230259	6.76968
	0.000230259	6.96722
	0.000230259	7.15688
	0.000239848	7.36311
	0.000239848	7.56959
	0.000239848	7.77366
	0.000244642	8.00701
	0.000254244	8.22363
	0.000254244	8.43872
	0.000259039	8.66178
	0.000263833	8.8871
	0.000268627	9.13658
	0.000278229	9.36862
	0.000278229	9.61221
	0.000287818	9.85201
	0.000292625	10.1089
	0.000297419	10.3559
	0.000302214	10.6094
	0.000311802	10.8553
	0.00031661	11.0798
	0.000326199	10.9035
	0.000330993	10.7868
	0.000335787	10.6854
	0.000340595	10.5943
	0.000340595	10.5053
	0.000350183	10.4198
	0.000350183	10.3703
	0.000350183	10.3031
	0.000350183	10.2195
	0.000354978	10.1941
	0.000354978	10.1146
	0.000359772	10.077
	0.000359772	10.0359
	0.00036458	9.96713
	0.00036458	9.92156
	0.000369374	9.88888
	0.000369374	9.85388
	0.000374168	9.81322
	0.000374168	9.76951
	0.000374168	9.72507
	0.000374168	9.67757
	0.000378963	9.61181
	0.000378963	9.57761
	0.00038377	9.53622
	0.000378963	9.50693
	0.00038377	9.45943
	0.000378963	9.42828
	0.00038377	9.38231
	0.00038377	9.34278
	0.00038377	9.31084
	0.00038377	9.27663
	0.000388564	9.26029
	0.000388564	9.23676
	0.000388564	9.19458
	0.000388564	9.15659
	0.000393359	9.12311
	0.000388564	9.09954
	0.000388564	9.07256
	0.000393359	9.04254
	0.000393359	9.00341
	0.000393359	8.96541
	0.000393359	8.94415
	0.000398153	8.93844
	0.000398153	8.89125
	0.000398153	8.86624
	0.000398153	8.85521
	0.000398153	8.8149
	0.000398153	8.77706
	0.000398153	8.7769
	0.000402947	8.73704
	0.000402947	8.72183
	0.000398153	8.69519
	0.000402947	8.66331
	0.000398153	8.66251
	0.000402947	8.6097
	0.000402947	8.6192
	0.000402947	8.57741
	0.000402947	8.58313
	0.000402947	8.55423
	0.000402947	8.51471
	0.000402947	8.4995
	0.000402947	8.49379
	0.000402947	8.46342
	0.000407755	8.44137
	0.000407755	8.42882
	0.000402947	8.3889
	0.000402947	8.39235
	0.000402947	8.36611
	0.000407755	8.34791
	0.000407755	8.31822
	0.000407755	8.31138
	0.000407755	8.27604
	0.000407755	8.28215
	0.000412549	8.23804
	0.000407755	8.24488
	0.000407755	8.22702
	0.000407755	8.2027
	0.000412549	8.19513
	0.000407755	8.1655
	0.000412549	8.14724
	0.000407755	8.1301
	0.000407755	8.1206
	0.000412549	8.09403
	0.000412549	8.09895
	0.000412549	8.064
	0.000412549	8.06135
	0.000407755	8.03477
	0.000407755	8.03132
	0.000412549	7.99525
	0.000412549	7.97925
	0.000412549	7.98422
	0.000412549	7.94583
	0.000412549	7.94504
	0.000412549	7.91846
	0.000412549	7.90252
	0.000412549	7.90478
	0.000412549	7.86565
	0.000412549	7.85994
	0.000412549	7.82381
	0.000412549	7.81471
	0.000412549	7.79497
	0.000412549	7.77332
	0.000412549	7.77597
	0.000417343	7.73911
	0.000412549	7.74329
	0.000412549	7.71327
	0.000412549	7.69461
	0.000417343	7.71061
	0.000417343	7.6608
	0.000417343	7.66459
	0.000417343	7.62924
	0.000412549	7.63117
	0.000417343	7.63309
	0.000412549	7.59622
	0.000417343	7.59849
	0.000417343	7.57304
	0.000412549	7.5563
	0.000417343	7.54188
	0.000417343	7.50802
	0.000417343	7.50841
	0.000417343	7.50349
	0.000417343	7.47041
	0.000412549	7.47918
	0.000417343	7.44
	0.000417343	7.43847
	0.000417343	7.4305
	0.000417343	7.39861
	0.000417343	7.39063
	0.000417343	7.39748
	0.000417343	7.35716
	0.000417343	7.35829
	0.000417343	7.3644
	0.000417343	7.3355
	0.000417343	7.31458
	0.000417343	7.31764
	0.000417343	7.30853
	0.000422138	7.2823
	0.000417343	7.28117
	0.000417343	7.27585
	0.000417343	7.27851
	0.000417343	7.27964
	0.000422138	7.27625
	0.000422138	7.31916
	0.000417343	7.34274
	0.000417343	7.38911
	0.000422138	7.43202
	0.000417343	7.49168
	0.000422138	7.54986
	0.000422138	7.62738
	0.000417343	7.69427
	0.000422138	7.7968
	0.000422138	7.89645
	0.000422138	7.99219
	0.000422138	8.12179
	0.000422138	8.23917
	0.000422138	8.35701
	0.000422138	8.5086
	0.000426932	8.63667
	0.000426932	8.78227
	0.000422138	8.951
	0.000426932	9.11587
	0.000422138	9.28047
	0.000426932	9.44688
	0.000426932	9.61334
	0.00043174	9.80412
	0.00043174	9.99297
	0.00043174	10.1948
	0.00043174	10.4023
	0.000436534	10.6333
	0.000441328	10.8522
	0.000446123	11.0779
	0.000446123	11.3037
	0.000446123	11.5448
	0.000446123	11.7697
	0.000450917	12.0094
	0.000460519	12.2533
	0.000460519	12.487
	0.000465313	12.75
	0.000470107	12.9963
	0.000474915	13.2558
	0.000479709	13.5173
	0.000484504	13.7628
	0.000489298	14.0413
	0.0004989	14.3165
	0.000503694	14.5787
	0.000508488	14.8396
	0.000518077	15.1081
	0.000522884	15.384
	0.000527679	15.647
	0.000537267	15.9228
	0.000542062	15.971
	0.000551664	15.7872
	0.000556458	15.6439
	0.000561252	15.5022
	0.000570854	15.3767
	0.000570854	15.265
	0.000575648	15.1485
	0.000575648	15.0587
	0.000580443	14.9739
	0.000575648	14.8918
	0.000580443	14.8116
	0.000585237	14.7402
	0.000585237	14.6836
	0.000590045	14.6072
	0.000590045	14.5388
	0.000590045	14.4947
	0.000594839	14.4122
	0.000590045	14.3761
	0.000594839	14.294
	0.000594839	14.275
	0.000599633	14.2062
	0.000594839	14.1489
	0.000599633	14.1173
	0.000599633	14.0714
	0.000604428	14.0303
	0.000599633	13.9775
	0.000599633	13.9398
	0.000604428	13.8817
	0.000604428	13.8494
	0.000604428	13.8057
	0.000604428	13.7746
	0.000604428	13.7309
	0.000609222	13.6909
	0.000609222	13.6617
	0.000609222	13.615
	0.000609222	13.5762
	0.000609222	13.5492
	0.000609222	13.5028
	0.000609222	13.4606
	0.000609222	13.4306
	0.000609222	13.3942
	0.000614029	13.3619
	0.000614029	13.3204
	0.000614029	13.298
	0.000609222	13.276
	0.000609222	13.2402
	0.000614029	13.2022
	0.000614029	13.1669
	0.000614029	13.116
	0.000618824	13.0784
	0.000618824	13.0396
	0.000614029	13.0483
	0.000614029	13.0008
	0.000614029	12.9662
	0.000614029	12.9366
	0.000618824	12.9005
	0.000618824	12.8838
	0.000614029	12.8507
	0.000614029	12.82
	0.000618824	12.7816
	0.000618824	12.7736
	0.000618824	12.7424
	0.000618824	12.7052
	0.000618824	12.6877
	0.000618824	12.6581
	0.000623618	12.6219
	0.000618824	12.5786
	0.000618824	12.5813
	0.000618824	12.5433
	0.000623618	12.5114
	0.000623618	12.492
	0.000623618	12.4768
	0.000618824	12.4308
	0.000618824	12.3991
	0.000623618	12.3886
	0.000623618	12.3533
	0.000623618	12.3159
	0.000623618	12.3183
	0.000618824	12.275
	0.000623618	12.2465
	0.000623618	12.2381
	0.000623618	12.2066
	0.000623618	12.1952
	0.000623618	12.1633
	0.000623618	12.1298
	0.000623618	12.1219
	0.000623618	12.0865
	0.000623618	12.0576
	0.000623618	12.0508
	0.000623618	12.012
	0.000623618	11.9922
	0.000623618	11.9748
	0.000623618	11.9321
	0.000623618	11.9288
	0.000623618	11.8897
	0.000623618	11.8509
	0.000623618	11.8543
	0.000623618	11.8216
	0.000623618	11.8125
	0.000623618	11.7779
	0.000623618	11.7384
	0.000628412	11.7399
	0.000623618	11.72
	0.000623618	11.7027
	0.000628412	11.6651
	0.000623618	11.6599
	0.000623618	11.6255
	0.000628412	11.6092
	0.000623618	11.5826
	0.000623618	11.5666
	0.000628412	11.5545
	0.000623618	11.5108
	0.000628412	11.5142
	0.000628412	11.4834
	0.000623618	11.4754
	0.000628412	11.442
	0.000628412	11.4409
	0.000623618	11.4025
	0.000628412	11.3812
	0.000628412	11.3717
	0.000623618	11.3208
	0.000628412	11.3284
	0.000628412	11.29
	0.000628412	11.2866
	0.000628412	11.2516
	0.000623618	11.2388
	0.000628412	11.2094
	0.000628412	11.1867
	0.000628412	11.1627
	0.000628412	11.1581
	0.000628412	11.1315
	0.000623618	11.0943
	0.000628412	11.0935
	0.000628412	11.0536
	0.000623618	11.0597
	0.000628412	11.0191
	0.000628412	11.0084
	0.000628412	10.9803
	0.000628412	10.9738
	0.000628412	10.9453
	0.000628412	10.9404
	0.000628412	10.9119
	0.000623618	10.9035
	0.000628412	10.8674
	0.000628412	10.867
	0.000628412	10.8313
	0.000628412	10.8298
	0.000628412	10.7903
	0.000628412	10.7553
	0.000628412	10.7564
	0.000628412	10.7253
	0.000628412	10.7085
	0.000628412	10.6831
	0.000628412	10.6744
	0.000628412	10.6436
	0.000628412	10.6402
	0.000628412	10.5987
	0.000633207	10.601
	0.000628412	10.5903
	0.000628412	10.5653
	0.000628412	10.5459
	0.000628412	10.5246
	0.000628412	10.5201
	0.000628412	10.4775
	0.000628412	10.4441
	0.000628412	10.4406
	0.000628412	10.4167
	0.000628412	10.4049
	0.000633207	10.395
	0.000628412	10.3631
	0.000628412	10.3483
	0.000628412	10.3327
	0.000628412	10.3019
	0.000628412	10.2917
	0.000633207	10.2875
	0.000628412	10.2879
	0.000633207	10.3293
	0.000628412	10.3669
	0.000628412	10.4079
	0.000633207	10.4528
	0.000633207	10.4855
	0.000628412	10.5717
	0.000633207	10.6516
	0.000628412	10.715
	0.000628412	10.7933
	0.000633207	10.9044
	0.000633207	11.0206
	0.000628412	11.1459
	0.000633207	11.2596
	0.000628412	11.4097
	0.000633207	11.5374
	0.000633207	11.6917
	0.000633207	11.8523
	0.000633207	12.0204
	0.000633207	12.1975
	0.000633207	12.3863
	0.000633207	12.5699
	0.000633207	12.7717
	0.000633207	12.9974
	0.000633207	13.2197
	0.000638014	13.4458
	0.000638014	13.6909
	0.000638014	13.9444
	0.000642808	14.1941
	0.000642808	14.4517
	0.000642808	14.7158
	0.000647603	14.9933
	0.000647603	15.2654
	0.000652397	15.5425
	0.000657205	15.8171
	0.000657205	16.1165
	0.000661999	16.4005
	0.000671588	16.695
	0.000671588	16.9793
	0.000676382	17.2924
	0.000681189	17.5943
	0.000690778	17.8936
	0.000695572	18.2064
	0.000700367	18.521
	0.000705174	18.811
	0.000714763	19.1271
	0.000724352	19.4294
	0.000729159	19.7317
	0.000738748	20.0464
	0.000743542	20.3542
	0.000757938	20.6799
	0.000767527	20.9772
	0.000772334	21.2925
	0.000781923	21.3195
	0.000786717	21.0743
	0.000796319	20.8836
	0.000801113	20.7141
	0.000801113	20.5565
	0.000805908	20.4097
	0.000810702	20.2904
	0.000810702	20.1749
	0.000815496	20.0595
	0.000815496	19.9708
	0.000820304	19.8838
	0.000820304	19.8013
	0.000820304	19.7067
	0.000825098	19.6265
	0.000829893	19.5493
	0.000825098	19.4901
	0.000825098	19.4091
	0.000829893	19.3449
	0.000829893	19.2993
	0.000834687	19.2115
	0.000834687	19.175
	0.000834687	19.1165
	0.000834687	19.0454
	0.000839494	18.9907
	0.000834687	18.9584
	0.000839494	18.8733
	0.000839494	18.8474
	0.000839494	18.8033
	0.000839494	18.7342
	0.000844289	18.6909
	0.000844289	18.6472
	0.000844289	18.6221
	0.000844289	18.5624
	0.000844289	18.5206
	0.000844289	18.4784
	0.000844289	18.4275
	0.000844289	18.3903
	0.000849083	18.3489
	0.000849083	18.3086
	0.000849083	18.2831
	0.000849083	18.236
	0.000853877	18.2037
	0.000853877	18.1539
	0.000849083	18.1144
	0.000849083	18.0779
	0.000849083	18.0487
	0.000853877	17.9996
	0.000853877	17.9483
	0.000853877	17.9175
	0.000849083	17.8799
	0.000849083	17.837
	0.000853877	17.8073
	0.000853877	17.7705
	0.000853877	17.7473
	0.000853877	17.7028
	0.000858672	17.6979
	0.000853877	17.6526
	0.000853877	17.6215
	0.000853877	17.577
	0.000853877	17.5459
	0.000858672	17.498
	0.000858672	17.479
	0.000853877	17.4425
	0.000853877	17.4231
	0.000853877	17.3917
	0.000853877	17.3494
	0.000858672	17.305
	0.000858672	17.2745
	0.000853877	17.2559
	0.000858672	17.2381
	0.000858672	17.2118
	0.000858672	17.1723
	0.000858672	17.1431
	0.000858672	17.113
	0.000853877	17.0781
	0.000858672	17.0378
	0.000858672	17.0032
	0.000858672	17.0051
	0.000858672	16.9675
	0.000858672	16.9298
	0.000858672	16.8922
	0.000858672	16.89
	0.000863479	16.8573
	0.000858672	16.822
	0.000858672	16.7885
	0.000858672	16.7779
	0.000858672	16.7425
	0.000858672	16.7003
	0.000863479	16.6655
	0.000858672	16.6578
	0.000858672	16.6319
	0.000863479	16.5795
	0.000858672	16.5703
	0.000863479	16.5445
	0.000863479	16.5125
	0.000858672	16.4651
	0.000858672	16.4506
	0.000863479	16.4217
	0.000858672	16.4028
	0.000863479	16.3636
	0.000863479	16.3602
	0.000858672	16.3226
	0.000863479	16.2907
	0.000858672	16.2846
	0.000858672	16.2409
	0.000863479	16.212
	0.000863479	16.1865
	0.000858672	16.1649
	0.000863479	16.1235
	0.000863479	16.0984
	0.000863479	16.1003
	0.000863479	16.06
	0.000858672	16.0266
	0.000863479	15.9946
	0.000863479	15.9794
	0.000863479	15.9433
	0.000863479	15.9175
	0.000863479	15.9
	0.000863479	15.8654
	0.000863479	15.8571
	0.000863479	15.8164
	0.000863479	15.7936
	0.000863479	15.7556
	0.000863479	15.751
	0.000858672	15.7157
	0.000863479	15.6834
	0.000863479	15.6746
	0.000863479	15.6302
	0.000863479	15.6196
	0.000863479	15.5975
	0.000863479	15.5553
	0.000863479	15.5477
	0.000863479	15.5249
	0.000863479	15.4823
	0.000863479	15.4729
	0.000863479	15.4428
	0.000863479	15.4132
	0.000863479	15.3965
	0.000863479	15.3596
	0.000863479	15.3292
	0.000863479	15.3315
	0.000863479	15.2885
	0.000863479	15.2585
	0.000863479	15.246
	0.000863479	15.2084
	0.000863479	15.195
	0.000863479	15.181
	0.000863479	15.1487
	0.000863479	15.1354
	0.000863479	15.1073
	0.000863479	15.0655
	0.000863479	15.0616
	0.000863479	15.0233
	0.000863479	14.9997
	0.000863479	14.9819
	0.000863479	14.945
	0.000863479	14.918
	0.000863479	14.9112
	0.000863479	14.8789
	0.000863479	14.8614
	0.000863479	14.8329
	0.000863479	14.8037
	0.000863479	14.8005
	0.000863479	14.7577
	0.000863479	14.7307
	0.000863479	14.7158
	0.000863479	14.6809
	0.000863479	14.684
	0.000863479	14.6418
	0.000863479	14.6151
	0.000863479	14.6049
	0.000863479	14.5665
	0.000868274	14.5399
	0.000863479	14.527
	0.000863479	14.4926
	0.000863479	14.489
	0.000863479	14.4586
	0.000863479	14.4428
	0.000868274	14.4126
	0.000863479	14.3826
	0.000863479	14.3818
	0.000863479	14.334
	0.000863479	14.3302
	0.000868274	14.3028
	0.000868274	14.2724
	0.000863479	14.2602
	0.000868274	14.2283
	0.000863479	14.2143
	0.000863479	14.1804
	0.000868274	14.1451
	0.000863479	14.1442
	0.000863479	14.1025
	0.000863479	14.1052
	0.000863479	14.071
	0.000863479	14.0292
	0.000868274	14.0318
	0.000863479	14.0295
	0.000863479	13.9965
	0.000863479	13.9615
	0.000863479	13.9524
	0.000868274	13.9175
	0.000868274	13.9095
	0.000863479	13.8836
	0.000868274	13.8521
	0.000863479	13.8376
	0.000863479	13.8099
	0.000868274	13.8069
	0.000863479	13.7742
	0.000863479	13.7472
	0.000863479	13.7327
	0.000863479	13.7004
	0.000863479	13.6891
	0.000863479	13.6522
	0.000863479	13.6556
	0.000863479	13.6306
	0.000863479	13.615
	0.000863479	13.5849
	0.000868274	13.572
	0.000868274	13.5218
	0.000863479	13.5283
	0.000868274	13.4949
	0.000863479	13.5169
	0.000863479	13.4968
	0.000868274	13.5162
	0.000863479	13.545
	0.000863479	13.5796
	0.000868274	13.6435
	0.000863479	13.6891
	0.000863479	13.7715
	0.000868274	13.8597
	0.000863479	13.9608
	0.000863479	14.0657
	0.000863479	14.1915
	0.000863479	14.3187
	0.000868274	14.4677
	0.000868274	14.6175
	0.000863479	14.7953
	0.000868274	14.9733
	0.000863479	15.1643
	0.000863479	15.3752
	0.000868274	15.5808
	0.000868274	15.8058
	0.000863479	16.0403
	0.000868274	16.283
	0.000863479	16.5286
	0.000868274	16.8159
	0.000868274	17.0838
	0.000873068	17.3669
	0.000873068	17.6663
	0.000873068	17.9662
	0.000873068	18.2539
	0.000877862	18.5603
	0.000877862	18.8742
	0.000877862	19.2035
	0.000882657	19.5235
	0.000882657	19.8543
	0.000887464	20.2125
	0.000892258	20.5404
	0.000897053	20.8756
	0.000897053	21.2123
	0.000906641	21.5692
	0.000906641	21.9024
	0.000911449	22.2389
	0.000921037	22.5849
	0.000930639	22.9505
	0.000935434	23.2693
	0.000940228	23.6161
	0.000949817	23.9667
	0.000959418	24.2847
	0.000969007	24.6131
	0.000973801	24.9414
	0.000983403	25.269
	0.000992992	25.6106
	0.00100259	25.9356
	0.00101218	26.2806
	0.00102178	26.6006
	0.00103137	26.4402
	0.00104096	26.1894
	0.00104096	25.9789
	0.00105536	25.7718
	0.00105536	25.5959
	0.00105536	25.4508
	0.00106015	25.326
	0.00106015	25.2029
	0.00106495	25.1029
	0.00106975	24.9726
	0.00106975	24.9004
	0.00107455	24.8081
	0.00107455	24.7332
	0.00107455	24.6427
	0.00107455	24.5698
	0.00107934	24.4961
	0.00107934	24.4394
	0.00107934	24.3718
	0.00108414	24.3136
	0.00108414	24.227
	0.00108414	24.181
	0.00108414	24.1114
	0.00108893	24.0522
	0.00108414	24.01
	0.00108414	23.9469
	0.00108893	23.888
	0.00108893	23.8337
	0.00108893	23.7725
	0.00108893	23.7322
	0.00109374	23.6904
	0.00109374	23.6243
	0.00108893	23.5844
	0.00109374	23.5452
	0.00109374	23.5061
	0.00109374	23.4434
	0.00109374	23.3886
	0.00109374	23.3552
	0.00109853	23.3203
	0.00109374	23.2713
	0.00109853	23.223
	0.00109853	23.1983
	0.00109374	23.1443
	0.00109853	23.0764
	0.00109853	23.0386
	0.00109853	23.0269
	0.00109853	22.9885
	0.00109853	22.9577
	0.00109853	22.9019
	0.00109853	22.8954
	0.00109853	22.8487
	0.00109853	22.8069
	0.00109853	22.7639
	0.00109853	22.7347
	0.00109853	22.6982
	0.00109853	22.6632
	0.00110333	22.6245
	0.00110333	22.6165
	0.00109853	22.5834
	0.00110333	22.5371
	0.00109853	22.4953
	0.00110333	22.4656
	0.00110333	22.4371
	0.00110333	22.4158
	0.00110333	22.3865
	0.00110333	22.3524
	0.00109853	22.3105
	0.00110333	22.276
	0.00110333	22.268
	0.00110333	22.2361
	0.00110333	22.203
	0.00110333	22.1582
	0.00110333	22.1335
	0.00110333	22.1206
	0.00110333	22.0822
	0.00110812	22.0544
	0.00110333	22.0411
	0.00110812	22.0092
	0.00110333	21.986
	0.00110333	21.9667
	0.00110333	21.934
	0.00110812	21.8956
	0.00110812	21.8883
	0.00110812	21.853
	0.00110333	21.8496
	0.00110333	21.8143
	0.00110812	21.7774
	0.00110812	21.7633
	0.00110812	21.7306
	0.00110812	21.7105
	0.00110333	21.7105
	0.00110333	21.6645
	0.00110812	21.6524
	0.00110812	21.6281
	0.00110812	21.5802
	0.00110812	21.5859
	0.00110333	21.5566
	0.00110812	21.5193
	0.00110812	21.5056
	0.00110812	21.4707
	0.00110812	21.4703
	0.00110333	21.4426
	0.00110812	21.3928
	0.00110812	21.3867
	0.00110812	21.3685
	0.00110812	21.3517
	0.00110812	21.3203
	0.00110812	21.2887
	0.00111293	21.2784
	0.00110812	21.2461
	0.00110812	21.2165
	0.00110812	21.2092
	0.00110812	21.1747
	0.00110812	21.1378
	0.00111293	21.1313
	0.00110812	21.1059
	0.00110812	21.101
	0.00110812	21.0606
	0.00110812	21.058
	0.00111293	21.0189
	0.00110812	21.0052
	0.00110812	20.9801
	0.00110812	20.9458
	0.00110812	20.9489
	0.00111293	20.8961
	0.00111293	20.8923
	0.00110812	20.8642
	0.00110812	20.8733
	0.00110812	20.8197
	0.00110812	20.8228
	0.00111293	20.7908
	0.00111293	20.7825
	0.00110812	20.7637
	0.00110812	20.7373
	0.00110812	20.7335
	0.00111293	20.7091
	0.00111293	20.7137
	0.00111293	20.6784
	0.00110812	20.67
	0.00110812	20.6373
	0.00110812	20.6331
	0.00111293	20.6046
	0.00111293	20.5876
	0.00111293	20.5583
	0.00110812	20.5625
	0.00110812	20.5324
	0.00110812	20.5229
	0.00111293	20.515
	0.00111293	20.4694
	0.00111293	20.4735
	0.00110812	20.4344
	0.00110812	20.426
	0.00111293	20.401
	0.00111293	20.4059
	0.00111293	20.3614
	0.00110812	20.3645
	0.00110812	20.3223
	0.00110812	20.3272
	0.00111293	20.2858
	0.00111293	20.2884
	0.00111293	20.2843
	0.00110812	20.2611
	0.00110812	20.2216
	0.00111293	20.2193
	0.00111293	20.1695
	0.00111293	20.168
	0.00111293	20.1619
	0.00110812	20.141
	0.00110812	20.1403
	0.00111293	20.0992
	0.00111293	20.089
	0.00111293	20.0612
	0.00110812	20.0647
	0.00110812	20.049
	0.00110812	20.0232
	0.00111293	20.0141
	0.00111293	19.9795
	0.00111293	19.9753
	0.00110812	19.9434
	0.00110812	19.9442
	0.00110812	19.9004
	0.00111293	19.9028
	0.00111293	19.8591
	0.00111293	19.8602
	0.00110812	19.837
	0.00110812	19.8272
	0.00111293	19.7975
	0.00111293	19.7937
	0.00111293	19.7849
	0.00111293	19.7587
	0.00110812	19.7557
	0.00110812	19.7143
	0.00111293	19.7234
	0.00111293	19.6801
	0.00111293	19.6785
	0.00111293	19.655
	0.00110812	19.6504
	0.00111293	19.6379
	0.00111293	19.6132
	0.00111293	19.6136
	0.00111293	19.5744
	0.00110812	19.5638
	0.00110812	19.5627
	0.00111293	19.5288
	0.00111293	19.5349
	0.00111293	19.5079
	0.00111293	19.4893
	0.00111293	19.4634
	0.00110812	19.4521
	0.00111293	19.4471
	0.00111293	19.4195
	0.00111293	19.4258
	0.00111293	19.4107
	0.00110812	19.3719
	0.00110812	19.3859
	0.00111293	19.3563
	0.00111293	19.3419
	0.00111293	19.3377
	0.00111772	19.3137
	0.00110812	19.2958
	0.00111293	19.2955
	0.00111293	19.2818
	0.00111293	19.2651
	0.00111293	19.2605
	0.00111293	19.248
	0.00110812	19.2248
	0.00111293	19.221
	0.00111293	19.2187
	0.00111293	19.2499
	0.00111293	19.2883
	0.00111293	19.3278
	0.00111293	19.4186
	0.00111293	19.4988
	0.00111293	19.5817
	0.00111293	19.682
	0.00111293	19.8039
	0.00111772	19.9415
	0.00111293	20.095
	0.00111293	20.2516
	0.00111293	20.4363
	0.00111293	20.6244
	0.00111772	20.808
	0.00111293	21.0101
	0.00111293	21.221
	0.00111293	21.4396
	0.00111293	21.6831
	0.00111772	21.9165
	0.00111772	22.1802
	0.00111772	22.44
	0.00111772	22.7157
	0.00111772	23.0067
	0.00112252	23.3005
	0.00112252	23.6074
	0.00112252	23.9416
	0.00112252	24.2692
	0.00112731	24.5836
	0.00113211	24.8916
	0.00113211	25.2253
	0.00113691	25.5651
	0.00114171	25.926
	0.0011465	26.2734
	0.0011513	26.6154
	0.00115609	26.9552
	0.0011609	27.3006
	0.00116569	27.6293
	0.00117528	27.9683
	0.00118008	28.3084
	0.00118968	28.5786
	0.00119927	28.8598
	0.00120407	29.1832
	0.00120887	29.4918
	0.00121846	29.8167
	0.00122325	30.1633
	0.00123765	30.4604
	0.00124244	30.8032
	0.00125204	31.1315
	0.00126163	31.4428
	0.00127603	31.8004
	0.00128082	31.4679
	0.00129041	31.1969
	0.00129522	30.9594
	0.00129522	30.7637
	0.00130481	30.5946
	0.0013096	30.4346
	0.0013096	30.2959
	0.0013096	30.1674
	0.0013144	30.0633
	0.0013144	29.9402
	0.0013192	29.86
	0.0013192	29.757
	0.0013192	29.6875
	0.0013192	29.6024
	0.001324	29.5151
	0.001324	29.4287
	0.001324	29.3698
	0.001324	29.2964
	0.001324	29.2178
	0.00132879	29.15
	0.00132879	29.0825
	0.00132879	29.0358
	0.00132879	28.9524
	0.00133359	28.9058
	0.00133359	28.837
	0.00132879	28.7861
	0.00133359	28.7196
	0.00133359	28.6896
	0.00133359	28.6344
	0.00133359	28.5752
	0.00133359	28.5295
	0.00133838	28.4961
	0.00133838	28.4349
	0.00133359	28.3749
	0.00133359	28.3513
	0.00133359	28.3111
	0.00133838	28.2727
	0.00133838	28.2153
	0.00133838	28.1754
	0.00133838	28.1225
	0.00133838	28.0796
	0.00134319	28.0375
	0.00133838	27.9964
	0.00133838	27.9618
	0.00133838	27.914
	0.00134319	27.8767
	0.00134319	27.8486
	0.00134319	27.8098
	0.00133838	27.7729
	0.00133838	27.725
	0.00134319	27.6939
	0.00134319	27.6631
	0.00134319	27.623
	0.00134319	27.6054
	0.00134798	27.57
	0.00134319	27.5423
	0.00134319	27.5012
	0.00134319	27.4663
	0.00134319	27.4241
	0.00134798	27.385
	0.00134798	27.3507
	0.00134319	27.3386
	0.00134319	27.3036
	0.00134319	27.269
	0.00134319	27.2398
	0.00134798	27.198
	0.00134798	27.1562
	0.00134319	27.1231
	0.00134319	27.1224
	0.00134319	27.0859
	0.00134798	27.0361
	0.00134798	27.0016
	0.00134798	26.9673
	0.00134319	26.9678
	0.00134798	26.9362
	0.00134798	26.897
	0.00134798	26.8495
	0.00134798	26.8571
	0.00134798	26.8191
	0.00134319	26.7777
	0.00134798	26.7366
	0.00135278	26.7374
	0.00134798	26.7024
	0.00134798	26.6694
	0.00134798	26.6188
	0.00134798	26.6204
	0.00134798	26.5915
	0.00135278	26.5458
	0.00134798	26.5219
	0.00134798	26.506
	0.00134798	26.4771
	0.00134798	26.4417
	0.00134798	26.4224
	0.00134798	26.3973
	0.00134798	26.3647
	0.00134798	26.3498
	0.00134798	26.3266
	0.00134798	26.2878
	0.00135278	26.2615
	0.00134798	26.2441
	0.00134798	26.2042
	0.00134798	26.1772
	0.00135278	26.1701
	0.00134798	26.1218
	0.00135278	26.0952
	0.00134798	26.1012
	0.00134798	26.0541
	0.00135278	26.015
	0.00134798	26.0264
	0.00135278	25.9911
	0.00135278	25.9557
	0.00134798	25.9374
	0.00134798	25.9109
	0.00135278	25.8641
	0.00134798	25.8596
	0.00135278	25.8292
	0.00134798	25.7862
	0.00134798	25.7756
	0.00135278	25.7478
	0.00135278	25.7152
	0.00135278	25.7113
	0.00135278	25.6768
	0.00135278	25.6552
	0.00134798	25.6258
	0.00135278	25.6068
	0.00135278	25.5738
	0.00135278	25.5567
	0.00135278	25.535
	0.00134798	25.492
	0.00134798	25.4719
	0.00135278	25.4374
	0.00135278	25.4427
	0.00135278	25.4047
	0.00135278	25.369
	0.00134798	25.3648
	0.00135278	25.3215
	0.00135278	25.3275
	0.00135278	25.293
	0.00135278	25.2461
	0.00135278	25.2397
	0.00134798	25.2135
	0.00135278	25.1956
	0.00135278	25.1812
	0.00135278	25.1326
	0.00135278	25.1219
	0.00135278	25.095
	0.00135278	25.0554
	0.00135278	25.061
	0.00135278	25.0277
	0.00135278	24.9965
	0.00135278	24.9757
	0.00135278	24.9559
	0.00135278	24.9475
	0.00135278	24.9129
	0.00135278	24.9004
	0.00135278	24.8818
	0.00135278	24.8309
	0.00135278	24.8403
	0.00135278	24.8035
	0.00135278	24.7862
	0.00135278	24.764
	0.00135278	24.7358
	0.00135278	24.7206
	0.00135278	24.6822
	0.00135278	24.6921
	0.00135278	24.6329
	0.00135278	24.6385
	0.00135278	24.6082
	0.00135278	24.5922
	0.00135278	24.577
	0.00135278	24.5451
	0.00135278	24.5406
	0.00135278	24.501
	0.00135278	24.4695
	0.00135278	24.4519
	0.00135278	24.4448
	0.00135278	24.4172
	0.00135278	24.3847
	0.00135278	24.3794
	0.00135278	24.3383
	0.00135278	24.3315
	0.00135278	24.3015
	0.00135278	24.2774
	0.00135278	24.265
	0.00135278	24.2395
	0.00135278	24.2262
	0.00135278	24.1973
	0.00135278	24.1864
	0.00135278	24.1385
	0.00135278	24.1403
	0.00135278	24.1126
	0.00135278	24.0936
	0.00135278	24.0693
	0.00135278	24.0473
	0.00135278	24.0404
	0.00135278	23.9978
	0.00135278	23.9998
	0.00135278	23.9614
	0.00135278	23.9636
	0.00135278	23.9207
	0.00135278	23.907
	0.00135278	23.8713
	0.00135278	23.8497
	0.00135278	23.8405
	0.00135278	23.8059
	0.00135278	23.7987
	0.00135278	23.7645
	0.00135278	23.7576
	0.00135278	23.7235
	0.00135278	23.7315
	0.00135278	23.6821
	0.00135278	23.6805
	0.00135278	23.6498
	0.00135278	23.6478
	0.00135278	23.6095
	0.00135278	23.59
	0.00135278	23.5707
	0.00135278	23.5528
	0.00135278	23.5403
	0.00135278	23.5198
	0.00135278	23.4943
	0.00135278	23.4565
	0.00135278	23.4612
	0.00135278	23.4142
	0.00135278	23.4157
	0.00135278	23.3868
	0.00135278	23.375
	0.00135278	23.3408
	0.00135278	23.3195
	0.00135278	23.2998
	0.00135278	23.2813
	0.00135278	23.2697
	0.00135278	23.2496
	0.00135278	23.2321
	0.00135757	23.2153
	0.00135278	23.2245
	0.00135278	23.2347
	0.00135278	23.2682
	0.00135278	23.3153
	0.00135278	23.383
	0.00135278	23.4563
	0.00135278	23.5817
	0.00135757	23.6893
	0.00135278	23.8048
	0.00135278	23.9568
	0.00135757	24.1191
	0.00135278	24.2863
	0.00135278	24.4584
	0.00135757	24.6686
	0.00135278	24.8825
	0.00135278	25.1159
	0.00135757	25.3469
	0.00135278	25.6053
	0.00135757	25.8791
	0.00135757	26.1605
	0.00135278	26.4573
	0.00135757	26.7788
	0.00135757	27.0965
	0.00136237	27.4213
	0.00135757	27.7711
	0.00136237	28.1096
	0.00136237	28.4733
	0.00136717	28.8344
	0.00136717	29.2003
	0.00137197	29.5685
	0.00137197	29.9509
	0.00137676	30.3187
	0.00137676	30.685
	0.00138636	31.0632
	0.00138636	31.4473
	0.00139595	31.8131
	0.00140075	32.1952
	0.00140554	32.5563
	0.00141035	32.9279
	0.00141994	33.306
	0.00142953	33.6655
	0.00143433	34.0125
	0.00144392	34.3777
	0.00145351	34.7068
	0.00146311	35.0792
	0.0014727	35.4072
	0.0014823	35.7782
	0.00149189	36.141
	0.00150149	36.4758
	0.00151588	36.8392
	0.00152067	37.1963
	0.00153507	37.5246
	0.00154466	37.8822
	0.00155426	38.2201
	0.00156865	38.5723
	0.00158304	38.9159
	0.00159264	39.2553
	0.00161182	39.6087
	0.00162142	39.9547
	0.00163101	40.3079
	0.0016454	40.6434
	0.0016598	40.9433
	0.00166939	41.2823
	0.00168858	41.6102
	0.00169817	41.9446
	0.00171736	42.2825
	0.00172695	42.6261
	0.00174134	42.9509
	0.00175574	42.4672
	0.00176053	42.0632
	0.00177012	41.7086
	0.00177493	41.4226
	0.00177493	41.1599
	0.00177972	40.9376
	0.00178452	40.7468
	0.00178452	40.571
	0.00178452	40.406
	0.00178452	40.2444
	0.00178931	40.0993
	0.00178931	39.9719
	0.00179411	39.8241
	0.00179411	39.7033
	0.00179411	39.6011
	0.00179411	39.4806
	0.00179891	39.367
	0.00179891	39.2545
	0.00179891	39.1735
	0.00179411	39.0614
	0.00179891	38.955
	0.00179891	38.8707
	0.00179891	38.7669
	0.00179891	38.6822
	0.00180371	38.6047
	0.00180371	38.5199
	0.00180371	38.4348
	0.00180371	38.336
	0.00180371	38.2561
	0.00180371	38.1885
	0.00180371	38.0992
	0.00180371	38.027
	0.0018085	37.9518
	0.00180371	37.8659
	0.0018085	37.7986
	0.0018085	37.7287
	0.00180371	37.6558
	0.0018085	37.5755
	0.0018085	37.5019
	0.0018085	37.4182
	0.0018085	37.3358
	0.0018085	37.2556
	0.0018085	37.2218
	0.0018085	37.1522
	0.0018085	37.0644
	0.0018085	36.9991
	0.0018085	36.9139
	0.0018085	36.8436
	0.0018085	36.798
	0.0018085	36.7269
	0.0018085	36.646
	0.0018085	36.5848
	0.0018085	36.5354
	0.0018133	36.4659
	0.0018085	36.3933
	0.0018085	36.3302
	0.0018133	36.2785
	0.0018085	36.201
	0.0018085	36.1347
	0.0018133	36.0805
	0.0018085	36.0057
	0.0018085	35.9333
	0.0018133	35.8932
	0.0018085	35.8187
	0.0018133	35.7701
	0.0018085	35.7066
	0.0018085	35.6359
	0.0018133	35.5888
	0.0018133	35.5136
	0.0018133	35.4619
	0.0018133	35.3999
	0.0018133	35.3661
	0.0018085	35.2863
	0.0018133	35.2475
	0.0018133	35.1685
	0.0018133	35.124
	0.0018133	35.0697
	0.0018085	35.0134
	0.0018133	34.9313
	0.0018133	34.8907
	0.0018085	34.8253
	0.0018133	34.7991
	0.0018133	34.7353
	0.0018085	34.6631
	0.0018133	34.6266
	0.0018133	34.5536
	0.0018133	34.5164
	0.0018133	34.4385
	0.0018133	34.4104
	0.0018085	34.356
	0.0018133	34.2865
	0.0018133	34.242
	0.0018133	34.1653
	0.0018133	34.1387
	0.0018085	34.0577
	0.0018133	34.0277
	0.0018133	33.9574
	0.0018133	33.9015
	0.0018133	33.8799
	0.0018133	33.7982
	0.0018085	33.7522
	0.0018133	33.7115
	0.0018133	33.6363
	0.00181809	33.5998
	0.0018133	33.5535
	0.0018133	33.4827
	0.0018133	33.4531
	0.0018133	33.406
	0.0018133	33.3395
	0.0018133	33.3011
	0.0018133	33.2551
	0.0018133	33.1848
	0.0018133	33.1502
	0.0018133	33.0875
	0.0018133	33.0404
	0.0018133	32.9944
	0.0018133	32.9533
	0.0018085	32.872
	0.0018133	32.8386
	0.0018133	32.7968
	0.0018133	32.7303
	0.0018133	32.6828
	0.0018133	32.6459
	0.0018133	32.6
	0.0018133	32.5384
	0.0018133	32.4936
	0.0018133	32.4552
	0.0018133	32.394
	0.0018133	32.3419
	0.0018133	32.3009
	0.0018133	32.2697
	0.0018133	32.2237
	0.0018133	32.147
	0.0018133	32.1143
	0.0018133	32.0755
	0.0018133	32.0425
	0.0018133	31.9988
	0.00181809	31.9459
	0.0018133	31.903
	0.0018133	31.857
	0.0018133	31.8141
	0.0018133	31.7708
	0.0018133	31.7237
	0.0018133	31.6898
	0.0018133	31.6473
	0.0018133	31.6131
	0.0018133	31.5564
	0.0018133	31.5066
	0.0018133	31.4576
	0.0018133	31.4325
	0.0018133	31.3915
	0.0018085	31.3585
	0.0018133	31.3048
	0.0018133	31.2581
	0.0018133	31.2004
	0.0018133	31.1566
	0.0018133	31.1247
	0.0018133	31.0882
	0.0018133	31.054
	0.0018133	31.0175
	0.00181809	30.9784
	0.0018133	30.9351
	0.0018133	30.9016
	0.0018133	30.8534
	0.0018133	30.8124
	0.0018133	30.766
	0.0018133	30.7417
	0.0018133	30.696
	0.0018133	30.6683
	0.0018133	30.6052
	0.0018133	30.5532
	0.00181809	30.5148
	0.0018133	30.4688
	0.0018133	30.4369
	0.00181809	30.3966
	0.0018133	30.3635
	0.0018133	30.3354
	0.00181809	30.2932
	0.0018133	30.2438
	0.0018133	30.2097
	0.0018133	30.1739
	0.0018133	30.126
	0.0018133	30.0991
	0.0018133	30.0379
	0.0018133	30.0059
	0.0018133	29.9801
	0.0018133	29.9238
	0.0018133	29.8886
	0.00181809	29.827
	0.0018133	29.8045
	0.0018133	29.7551
	0.00181809	29.7194
	0.0018133	29.6791
	0.0018133	29.6318
	0.00181809	29.5985
	0.0018133	29.5693
	0.0018133	29.5287
	0.0018133	29.477
	0.0018133	29.4561
	0.0018133	29.4006
	0.00181809	29.3595
	0.0018133	29.3265
	0.0018133	29.2831
	0.0018133	29.2543
	0.0018133	29.2079
	0.0018133	29.184
	0.0018133	29.1353
	0.0018133	29.0966
	0.00181809	29.0502
	0.0018133	29.0103
	0.0018133	28.978
	0.0018133	28.9453
	0.0018133	28.8936
	0.0018133	28.8795
	0.0018133	28.8378
	0.0018133	28.7929
	0.0018133	28.7694
	0.00181809	28.7116
	0.0018133	28.6831
	0.0018133	28.6641
	0.0018133	28.6196
	0.0018133	28.5942
	0.0018133	28.5676
	0.0018133	28.5076
	0.0018133	28.4775
	0.0018133	28.4577
	0.0018133	28.4087
	0.0018133	28.3738
	0.00181809	28.3514
	0.0018133	28.2967
	0.0018133	28.2636
	0.0018133	28.221
	0.0018133	28.1917
	0.0018133	28.1522
	0.00181809	28.1127
	0.0018133	28.0701
	0.0018133	28.0386
	0.0018133	27.9911
	0.0018133	27.9531
	0.0018133	27.9272
	0.0018133	27.8805
	0.0018133	27.8345
	0.0018133	27.8155
	0.0018133	27.7893
	0.0018133	27.7387
	0.00181809	27.7224
	0.0018133	27.665
	0.0018133	27.6402
	0.0018133	27.6145
	0.0018133	27.5715
	0.0018133	27.5355
	0.00181809	27.4982
	0.0018133	27.4575
	0.0018133	27.418
	0.0018133	27.3766
	0.0018133	27.3321
	0.0018133	27.3105
	0.0018133	27.2626
	0.0018133	27.2394
	0.0018133	27.1965
	0.0018133	27.1873
	0.0018133	27.1429
	0.0018133	27.1193
	0.0018133	27.0775
	0.0018133	27.0395
	0.0018133	27.0007
	0.0018133	26.9688
	0.0018133	26.9297
	0.0018133	26.8898
	0.0018133	26.8833
	0.0018133	26.8484
	0.0018133	26.821
	0.0018133	26.7792
	0.0018133	26.7386
	0.0018133	26.7043
	0.0018133	26.6614
	0.00181809	26.6166
	0.0018133	26.5892
	0.0018133	26.5626
	0.00181809	26.55
	0.0018133	26.5037
	0.0018133	26.4737
	0.0018133	26.436
	0.0018133	26.4042
	0.0018133	26.3847
	0.0018133	26.3601
	0.0018133	26.3224
	0.0018133	26.2779
	0.0018133	26.2483
	0.0018133	26.2395
	0.0018133	26.2152
	0.0018133	26.1651
	0.0018133	26.129
	0.0018133	26.0842
	0.0018133	26.0608
	0.0018133	26.0211
	0.0018133	26.0157
	0.0018133	25.9679
	0.0018133	25.9359
	0.0018133	25.8983
	0.0018133	25.8622
	0.0018133	25.8318
	0.00181809	25.8082
	0.0018133	25.7858
	0.0018133	25.7577
	0.0018133	25.7102
	0.0018133	25.6695
	0.0018133	25.6315
	0.0018133	25.5871
	0.0018133	25.5909
	0.0018133	25.562
	0.0018133	25.5229
	0.0018133	25.4735
	0.0018133	25.4423
	0.0018133	25.4005
	0.0018133	25.4111
	0.0018085	25.3701
	0.0018133	25.3367
	0.0018133	25.2948
	0.00181809	25.2565
	0.0018133	25.2166
	0.0018133	25.2196
	0.0018133	25.1649
	0.0018133	25.1318
	0.0018133	25.0874
	0.0018133	25.0452
	0.0018133	25.036
	0.0018133	25.0121
	0.0018133	24.9794
	0.0018133	24.9426
	0.0018133	24.9202
	0.0018133	24.9002
	0.0018133	24.8753
	0.0018085	24.8381
	0.0018133	24.7948
	0.0018133	24.7769
	0.00181809	24.7571
	0.0018133	24.7252
	0.0018133	24.6925
	0.0018133	24.6598
	0.0018133	24.6424
	0.0018133	24.6093
	0.00181809	24.5713
	0.0018133	24.5322
	0.0018133	24.5196
	0.0018133	24.4907
	0.0018133	24.4531
	0.0018133	24.4124
	0.0018133	24.4106
	0.0018133	24.3683
	0.0018133	24.3437
	0.0018133	24.311
	0.0018133	24.2977
	0.0018133	24.2597
	0.0018133	24.2209
	0.0018133	24.1791
	0.0018133	24.162
	0.0018133	24.1476
	0.0018133	24.1096
	0.00181809	24.0716
	0.0018133	24.0362
	0.0018085	24.021
	0.0018133	23.991
	0.0018133	23.9587
	0.0018133	23.9251
	0.0018133	23.9154
	0.0018133	23.8838
	0.0018085	23.8417
	0.0018133	23.8112
	0.0018133	23.8029
	0.0018133	23.7642
	0.0018133	23.7231
	0.0018133	23.7204
	0.0018133	23.6874
	0.0018133	23.6478
	0.0018133	23.6087
	0.00181809	23.5992
	0.0018133	23.5692
	0.0018133	23.527
	0.0018133	23.4977
	0.0018133	23.4972
	0.0018133	23.4628
	0.0018133	23.4252
	0.0018133	23.4312
	0.0018085	23.386
	0.0018133	23.3366
	0.0018133	23.3245
	0.0018133	23.3032
	0.0018133	23.2618
	0.0018133	23.2424
	0.0018085	23.2326
	0.0018133	23.1888
	0.0018133	23.1625
	0.0018085	23.1447
	0.0018133	23.1078
	0.0018133	23.0794
	0.0018133	23.0752
	0.0018133	23.047
	0.0018133	22.9957
	0.0018133	22.9759
	0.0018133	22.9684
	0.0018085	22.9304
	0.0018133	22.8954
	0.0018133	22.8833
	0.0018133	22.85
	0.0018133	22.8243
	0.0018133	22.8095
	0.0018133	22.8038
	0.0018133	22.8065
	0.0018133	22.8441
	0.00181809	22.8897
	0.0018133	22.9365
	0.0018133	23.0432
	0.0018133	23.1234
	0.0018133	23.2351
	0.0018133	23.3746
	0.0018133	23.5313
	0.0018133	23.6927
	0.0018085	23.8823
	0.0018133	24.0742
	0.0018133	24.2905
	0.0018133	24.5287
	0.0018133	24.764
	0.0018133	25.0277
	0.0018133	25.3013
	0.0018133	25.5746
	0.0018133	25.8919
	0.00181809	26.1986
	0.0018133	26.5333
	0.0018133	26.867
	0.0018133	27.2263
	0.0018133	27.6088
	0.0018133	28.0151
	0.00181809	28.427
	0.0018133	28.861
	0.00181809	29.3356
	0.0018133	29.8079
	0.0018133	30.3126
	0.00181809	30.8289
	0.00181809	31.3729
	0.00181809	31.9479
	0.00181809	32.5092
	0.0018133	33.097
	0.0018133	33.7003
	0.00181809	34.3295
	0.00181809	34.9911
	0.00181809	35.6751
	0.0018229	36.3697
	0.0018229	37.0443
	0.0018229	37.6969
	0.00182769	38.3416
	0.00183728	39.0005
	0.00183728	39.6402
	0.00184209	40.2475
	0.00185168	40.8608
	0.00186127	41.4491
	0.00187087	42.0054
	0.00187566	42.5728
	0.00188525	43.0961
	0.00189965	43.6137
	0.00190924	44.1047
	0.00192363	44.5934
	0.00193323	45.0703
	0.00194762	45.5507
	0.00195722	46.0136
	0.0019716	46.4711
	0.001986	46.9218
	0.00200038	47.3759
	0.00200998	47.8323
	0.00202917	48.2526
	0.00203876	48.6991
	0.00205795	49.1274
	0.00207235	49.5697
	0.00208673	49.987
	0.00210113	50.4137
	0.00212032	50.8376
	0.0021347	51.2582
	0.00215389	51.6549
	0.00216349	52.0516
	0.00218267	52.4732
	0.00219707	52.8674
	0.00221626	53.2833
	0.00223065	53.6006
	0.00224024	52.8493
	0.00224983	52.3849
	0.00225464	51.9878
	0.00225943	51.6704
	0.00226423	51.4041
	0.00226423	51.1734
	0.00226902	50.9716
	0.00226902	50.763
	0.00227381	50.5969
	0.00227862	50.4552
	0.00227381	50.302
	0.00227862	50.1611
	0.00227862	50.0307
	0.00227862	49.895
	0.00227862	49.7787
	0.00228342	49.6674
	0.00228342	49.5431
	0.00228342	49.4611
	0.00228821	49.3512
	0.00228821	49.2391
	0.00228821	49.1608
	0.00228821	49.0605
	0.00228821	48.9826
	0.002293	48.8677
[truncated: 8,081 more rows]

## Sheet: 90 MPa
	Effective pressure = 90 Mpa
	Porosity = 0.205
	mechancial data			permeability measurements
	axial strain	differential stress (Mpa)		axial strain	differential stress (Mpa)	effective mean stress (Mpa)	permeability (m2)	porosity change
	0	0		0	0	90	9.4e-17	0
	0	-0.0341694		0.002	43.05	104.35	9.08e-17	-0.000745522
	-4.75758e-06	-0.0824961		0.004	87.83	119.277	8.8e-17	-0.001473
	-4.75758e-06	-0.0741288		0.0062	135.78	135.26	8.08e-17	-0.0021467
	-4.75758e-06	-0.11173		0.0086	182.26	150.753	7.48e-17	-0.00282887
	-4.75758e-06	-0.127215		0.0127	225.48	165.16	6.64e-17	-0.00433943
	-4.75758e-06	-0.141358		0.018	215.66	161.887	5.32e-17	-0.00742797
	-4.75758e-06	-0.170647		0.0252	218.14	162.713	4.76e-17	-0.0114351
	-4.75758e-06	-0.173306		0.0356	216.94	162.313	3.836e-17	-0.0164656
	0	-0.187385		0.0507	219.51	163.17	3.48e-17	-0.0236711
	0	-0.219274		0.06814	246.28	172.093	3.304e-17	-0.0306542
	-4.75758e-06	-0.224589		0.0911	267.6	179.2	2.932e-17	-0.0372059
	-4.75758e-06	-0.252352		0.113376	280.02	183.34	2.856e-17	-0.0398815
	-4.75758e-06	-0.262248
	-4.75758e-06	-0.257668
	0	-0.264258
	0	-0.261851
	0	-0.254614
	0	-0.263774
	0	-0.25993
	0	-0.256537
	-4.75758e-06	-0.260721
	-4.75758e-06	-0.262248
	-4.75758e-06	-0.260721
	-4.75758e-06	-0.264905
	0	-0.22425
	0	-0.220067
	0	-0.227643
	0	-0.177886
	0	-0.185065
	-4.75758e-06	-0.142885
	0	-0.140622
	0	-0.128427
	0	-0.107207
	0	-0.0638383
	0	-0.0614556
	0	-0.0273678
	0	0.0152097
	0	0.0523473
	0	0.0706789
	-4.75758e-06	0.0949914
	0	0.128805
	0	0.16341
	0	0.200275
	0	0.265244
	0	0.274743
	0	0.336317
	0	0.382684
	0	0.427521
	0	0.467781
	0	0.50883
	0	0.570406
	0	0.62627
	4.74462e-06	0.671504
	4.74462e-06	0.723186
	4.74462e-06	0.77334
	4.74462e-06	0.8227
	4.74462e-06	0.87212
	4.74462e-06	0.927248
	4.74462e-06	0.983453
	0	1.03632
	0	1.08495
	4.74462e-06	1.13815
	4.74462e-06	1.18119
	4.74462e-06	1.25391
	4.74462e-06	1.30901
	4.74462e-06	1.37958
	9.48924e-06	1.43509
	9.48924e-06	1.49952
	9.48924e-06	1.56302
	4.74462e-06	1.61692
	4.74462e-06	1.69867
	4.74462e-06	1.77466
	4.74462e-06	1.83358
	4.74462e-06	1.92325
	9.48924e-06	1.9765
	9.48924e-06	2.0399
	9.48924e-06	2.11068
	9.48924e-06	2.19195
	9.48924e-06	2.26263
	9.48924e-06	2.3333
	1.42339e-05	2.39561
	1.42339e-05	2.46089
	1.42339e-05	2.53816
	1.89785e-05	2.61447
	1.89785e-05	2.68789
	1.42339e-05	2.75625
	1.42339e-05	2.83377
	1.42339e-05	2.90105
	1.42339e-05	2.98236
	1.89785e-05	3.03976
	1.89785e-05	3.11043
	2.37361e-05	3.18835
	2.37361e-05	3.2503
	2.37361e-05	3.3285
	1.89785e-05	3.41904
	2.37361e-05	3.4692
	2.84807e-05	3.53221
	2.84807e-05	3.59914
	2.84807e-05	3.67763
	2.84807e-05	3.74257
	2.84807e-05	3.81083
	3.32253e-05	3.90182
	3.32253e-05	3.96548
	3.32253e-05	4.03848
	3.32253e-05	4.10305
	3.32253e-05	4.17486
	3.32253e-05	4.24101
	3.79699e-05	4.30903
	3.79699e-05	4.37061
	4.27145e-05	4.43332
	4.27145e-05	4.50094
	4.27145e-05	4.57803
	4.74721e-05	4.64117
	4.74721e-05	4.70388
	4.74721e-05	4.78253
	4.74721e-05	4.86071
	4.74721e-05	4.90294
	5.22167e-05	4.99117
	5.22167e-05	5.06829
	5.22167e-05	5.12455
	5.69614e-05	5.20055
	5.69614e-05	5.27846
	5.69614e-05	5.34496
	5.69614e-05	5.4274
	6.1706e-05	5.48061
	6.1706e-05	5.538
	6.1706e-05	5.61931
	6.1706e-05	5.69722
	7.12082e-05	5.76473
	7.12082e-05	5.84124
	7.12082e-05	5.91729
	7.59528e-05	5.9796
	7.59528e-05	6.04649
	8.06974e-05	6.11638
	8.06974e-05	6.19124
	8.06974e-05	6.25595
	8.54421e-05	6.33797
	8.54421e-05	6.41396
	8.54421e-05	6.48574
	8.54421e-05	6.55379
	9.01996e-05	6.62252
	9.49443e-05	6.69555
	9.49443e-05	6.76165
	9.49443e-05	6.82588
	9.49443e-05	6.9099
	9.96889e-05	6.97374
	9.96889e-05	7.04355
	0.000104433	7.11775
	0.000109178	7.19601
	0.000109178	7.26708
	0.000109178	7.33476
	0.000113936	7.39895
	0.000113936	7.48065
	0.00011868	7.56733
	0.00011868	7.6323
	0.00011868	7.71247
	0.00011868	7.76794
	0.00012817	7.85802
	0.00012817	7.92112
	0.00012817	8.00469
	0.00012817	8.06474
	0.000132914	8.13242
	0.000132914	8.21107
	0.000137672	8.29317
	0.000142416	8.36119
	0.000142416	8.42842
	0.000142416	8.50255
	0.000147161	8.57662
	0.000151906	8.65288
	0.000156663	8.72522
	0.000156663	8.80805
	0.000156663	8.87687
	0.000161408	8.9316
	0.000161408	9.02088
	0.000161408	9.09574
	0.000170897	9.17479
	0.000170897	9.23789
	0.000170897	9.31698
	0.000175642	9.3857
	0.000175642	9.44688
	0.000180399	9.52439
	0.000185144	9.59322
	0.000185144	9.67113
	0.000189889	9.74367
	0.000189889	9.81588
	0.000194633	9.89339
	0.000194633	9.97059
	0.000194633	10.0424
	0.000204135	10.1176
	0.000204135	10.1944
	0.000204135	10.2708
	0.00020888	10.3635
	0.000213625	10.4384
	0.000213625	10.5098
	0.000213625	10.5756
	0.000223114	10.6563
	0.000223114	10.742
	0.000227871	10.8157
	0.000227871	10.8898
	0.000232616	10.9776
	0.000232616	11.0538
	0.000242105	11.1262
	0.000242105	11.2068
	0.000246863	11.2858
	0.000246863	11.3629
	0.000251607	11.4378
	0.000251607	11.5195
	0.000256352	11.6031
	0.000261097	11.6794
	0.000261097	11.7437
	0.000265841	11.8364
	0.000265841	11.9037
	0.000265841	11.9877
	0.000275344	12.0614
	0.000275344	12.1363
	0.000275344	12.2172
	0.000284833	12.3042
	0.000284833	12.3909
	0.000289577	12.4574
	0.000289577	12.5345
	0.000294335	12.6246
	0.00029908	12.6999
	0.000303824	12.7789
	0.000303824	12.8387
	0.000308569	12.9287
	0.000308569	13.0259
	0.000313313	13.0898
	0.000318071	13.1722
	0.000322816	13.2459
	0.000322816	13.3235
	0.00032756	13.4157
	0.000332305	13.4958
	0.000332305	13.5651
	0.000337062	13.6488
	0.000341807	13.7384
	0.000346552	13.8281
	0.000346552	13.9089
	0.000351296	13.9962
	0.000356041	14.074
	0.000360799	14.1531
	0.000360799	14.2416
	0.000360799	14.3123
	0.000370288	14.3947
	0.000370288	14.4825
	0.000375032	14.5825
	0.000379777	14.6529
	0.000384535	14.7386
	0.000384535	14.8302
	0.000394024	14.9166
	0.000394024	15.0043
	0.000398768	15.097
	0.000398768	15.1856
	0.000408271	15.2575
	0.000408271	15.341
	0.000413015	15.4333
	0.000413015	15.5147
	0.00041776	15.607
	0.000422505	15.6876
	0.000427262	15.7773
	0.000432007	15.8624
	0.000432007	15.9392
	0.000436751	16.0459
	0.000441496	16.1249
	0.000446241	16.2205
	0.000450998	16.3065
	0.000450998	16.4047
	0.000460487	16.4939
	0.000460487	16.5867
	0.000465232	16.659
	0.000469977	16.7604
	0.000474734	16.8398
	0.000474734	16.9337
	0.000479479	17.0279
	0.000488968	17.1324
	0.000488968	17.2217
	0.000493713	17.3224
	0.00049847	17.4208
	0.00049847	17.5033
	0.00050796	17.5926
	0.00050796	17.7017
	0.000512704	17.7974
	0.000517462	17.8871
	0.000522206	17.9898
	0.000522206	18.087
	0.000531696	18.1935
	0.00053644	18.2911
	0.00053644	18.399
	0.000541198	18.4913
	0.000545942	18.5898
	0.000550687	18.6859
	0.000555432	18.7919
	0.000560176	18.8862
	0.000564934	18.9884
	0.000564934	19.1036
	0.000569679	19.197
	0.000574423	19.2852
	0.000579168	19.4117
	0.000583912	19.5185
	0.00058867	19.6126
	0.000593415	19.7177
	0.000598159	19.8159
	0.000598159	19.9206
	0.000607661	20.0391
	0.000607661	20.1315
	0.000612406	20.2417
	0.000621895	20.3413
	0.000621895	20.4507
	0.00062664	20.5671
	0.000631397	20.6768
	0.000636142	20.7802
	0.000636142	20.876
	0.000645631	20.9919
	0.000650376	21.077
	0.000650376	21.1902
	0.000659878	21.3115
	0.000659878	21.4179
	0.000669367	21.5197
	0.000669367	21.622
	0.00067887	21.7302
	0.00067887	21.845
	0.000683614	21.9488
	0.000688359	22.0595
	0.000693103	22.1612
	0.000697861	22.2782
	0.000702606	22.3907
	0.00070735	22.4869
	0.00070735	22.5944
	0.00071684	22.6993
	0.00071684	22.8117
	0.000726342	22.9098
	0.000731086	23.0238
	0.000731086	23.1434
	0.000740576	23.2395
	0.000740576	23.3539
	0.000750078	23.4517
	0.000750078	23.5585
	0.000759567	23.6691
	0.000764312	23.7713
	0.000764312	23.8853
	0.000773814	23.9941
	0.000778558	24.0837
	0.000778558	24.1992
	0.000788061	24.298
	0.000788061	24.4189
	0.00079755	24.5168
	0.00079755	24.633
	0.000807039	24.7343
	0.000811797	24.8556
	0.000811797	24.9778
	0.000821286	25.0835
	0.000821286	25.2019
	0.000830775	25.326
	0.000830775	25.3864
	0.000840277	25.4434
	0.000845022	25.5107
	0.000849767	25.5962
	0.000854511	25.6768
	0.000859269	25.7729
	0.000864013	25.8474
	0.000868758	25.9462
	0.000873503	26.0416
	0.00087826	26.1445
	0.000883005	26.235
	0.000883005	26.3376
	0.000892494	26.4295
	0.000897239	26.5394
	0.000901996	26.6341
	0.000906741	26.7279
	0.000911486	26.8408
	0.00091623	26.9308
	0.000920975	27.0661
	0.000920975	27.174
	0.000930477	27.3372
	0.000935222	27.4978
	0.000935222	27.646
	0.000944711	27.7927
	0.000944711	27.9219
	0.000954213	27.9915
	0.000958958	28.064
	0.000963702	28.1606
	0.00096846	28.2423
	0.000973205	28.334
	0.000977949	28.4209
	0.000982694	28.5309
	0.000987438	28.6276
	0.000987438	28.7276
	0.000996941	28.8404
	0.00100169	28.948
	0.00100643	29.0578
	0.00101117	29.1611
	0.00102068	29.2687
	0.00102068	29.3793
	0.00102542	29.4869
	0.00103017	29.5928
	0.00103491	29.7114
	0.00103967	29.8174
	0.00104441	29.9322
	0.00104916	30.0481
	0.0010539	30.1585
	0.00105866	30.2628
	0.0010634	30.3799
	0.00107289	30.4868
	0.00107764	30.6003
	0.0010824	30.715
	0.00108714	30.8211
	0.00108714	30.9343
	0.00109663	31.0498
	0.00110137	31.1616
	0.00110613	31.2878
	0.00111088	31.3957
	0.00111088	31.512
	0.00112037	31.6271
	0.00112511	31.7483
	0.00112511	31.8635
	0.00113461	31.9656
	0.00113936	32.0835
	0.0011441	32.1975
	0.00114886	32.3273
	0.00115835	32.432
	0.00115835	32.5249
	0.00116784	32.6509
	0.00116784	32.7755
	0.0011726	32.8847
	0.00118208	32.9918
	0.00118683	33.1251
	0.00119157	33.237
	0.00119633	33.3528
	0.00120108	33.466
	0.00120582	33.5774
	0.00121057	33.6959
	0.00121531	33.8061
	0.00122007	33.9182
	0.00122481	34.041
	0.0012343	34.1706
	0.0012343	34.2751
	0.0012438	34.3894
	0.00124855	34.5016
	0.00125329	34.6261
	0.00125804	34.7388
	0.00126279	34.8569
	0.00126754	34.9729
	0.00127703	35.0889
	0.00128177	35.2023
	0.00128653	35.3293
	0.00129128	35.4402
	0.00129602	35.5584
	0.00130076	35.6812
	0.00130551	35.8054
	0.00131027	35.9323
	0.00131501	36.0471
	0.00131976	36.1668
	0.00132926	36.2972
	0.00132926	36.4104
	0.00133875	36.5416
	0.00133875	36.6684
	0.00134824	36.7977
	0.00135299	36.9105
	0.00136248	37.0329
	0.00136248	37.1546
	0.00137197	37.2939
	0.00137197	37.4068
	0.00138148	37.5318
	0.00138148	37.661
	0.00139096	37.7941
	0.00139571	37.9097
	0.00140521	38.0297
	0.00140521	38.1476
	0.0014147	38.2903
	0.00141946	38.4169
	0.0014242	38.5405
	0.00142895	38.6628
	0.00143369	38.7889
	0.00144319	38.9151
	0.00144319	39.0436
	0.00145268	39.1841
	0.00145743	39.3008
	0.00146217	39.4221
	0.00146693	39.5532
	0.00147642	39.671
	0.00148116	39.804
	0.00148591	39.9294
	0.00149067	40.0582
	0.00149541	40.204
	0.0015049	40.3299
	0.0015049	40.4618
	0.0015144	40.5777
	0.00151915	40.7042
	0.00152389	40.8456
	0.00153339	40.963
	0.00153339	41.112
	0.00154288	41.2388
	0.00154763	41.3711
	0.00155237	41.5107
	0.00155713	41.6243
	0.00156662	41.7551
	0.00156662	41.9048
	0.00157611	42.013
	0.00158087	42.1604
	0.00159036	42.292
	0.00159036	42.4204
	0.00159986	42.5466
	0.0016046	42.6926
	0.00161409	42.8198
	0.00161409	42.9646
	0.00162359	43.0872
	0.00163308	43.2296
	0.00163308	43.3537
	0.00164257	43.5011
	0.00164733	43.6289
	0.00165682	43.7676
	0.00165682	43.8953
	0.00166631	44.045
	0.00166631	44.1728
	0.00167581	44.3034
	0.00168055	44.4535
	0.00169006	44.5888
	0.0016948	44.7297
	0.00169955	44.862
	0.00170429	44.9979
	0.00171379	45.1532
	0.00171854	45.293
	0.00172328	45.4222
	0.00173277	45.569
	0.00173753	45.7206
	0.00174227	45.8792
	0.00174702	46.0093
	0.00175651	46.1628
	0.00176127	46.2943
	0.00176601	46.4266
	0.0017755	46.5626
	0.00178026	46.7125
	0.00178026	46.8496
	0.00178975	46.9939
	0.00179924	47.1351
	0.00180399	47.2844
	0.00181348	47.4188
	0.00181348	47.5532
	0.00182297	47.708
	0.00182773	47.8495
	0.00183247	47.9702
	0.00184196	48.1161
	0.00184671	48.2518
	0.00185621	48.4019
	0.00186095	48.5413
	0.0018657	48.6774
	0.00187046	48.826
	0.00187995	48.9706
	0.00188469	49.1079
	0.00188943	49.2531
	0.00189419	49.3994
	0.00190368	49.5466
	0.00190368	49.6857
	0.00191317	49.8374
	0.00192267	49.987
	0.00192742	50.1302
	0.00193216	49.7017
	0.00193691	49.309
	0.00194166	49.0025
	0.00194166	48.7512
	0.00194166	48.5165
	0.00194641	48.3062
	0.00194641	48.1042
	0.00194641	47.9208
	0.00194641	47.7391
	0.00194641	47.5803
	0.00195115	47.4154
	0.00195115	47.2643
	0.00194641	47.1102
	0.00194641	46.9552
	0.00195115	46.7996
	0.00195115	46.6477
	0.00195115	46.5107
	0.00195115	46.3636
	0.00195115	46.2187
	0.00195115	46.0716
	0.00195115	45.9398
	0.00195115	45.8029
	0.0019559	45.6677
	0.0019559	45.5366
	0.0019559	45.407
	0.0019559	45.2816
	0.00195115	45.1474
	0.00195115	45.022
	0.00195115	44.8989
	0.00195115	44.772
	0.0019559	44.3991
	0.0019559	44.0431
	0.0019559	43.7129
	0.0019559	43.3845
	0.0019559	43.0524
	0.0019559	42.7662
	0.0019559	42.4632
	0.00196066	42.1513
	0.0019559	41.8644
	0.0019559	41.5802
	0.0019559	41.2971
	0.0019559	41.0158
	0.0019559	40.7327
	0.00196066	40.4572
	0.0019559	40.1931
	0.0019559	39.9317
	0.0019559	39.647
	0.0019559	39.392
	0.00196066	39.1393
	0.0019559	38.8809
	0.0019559	38.6188
	0.00196066	38.3655
	0.0019559	38.1034
	0.00196066	37.8613
	0.00196066	37.6257
	0.0019559	37.382
	0.0019559	37.134
	0.00196066	36.9082
	0.0019559	36.6643
	0.00196066	36.4374
	0.0019559	36.1873
	0.0019559	35.9559
	0.0019559	35.7222
	0.00196066	35.4848
	0.0019559	35.2648
	0.00196066	35.0419
	0.0019559	34.82
	0.0019559	34.6098
	0.00196066	34.3915
	0.0019559	34.1778
	0.00196066	33.949
	0.00196066	33.7303
	0.0019559	33.5394
	0.0019559	33.3148
	0.00196066	33.1145
	0.0019559	32.9138
	0.00196066	32.6961
	0.00196066	32.4979
	0.0019559	32.2967
	0.0019559	32.1069
	0.0019559	31.9001
	0.0019559	31.7039
	0.00196066	31.515
	0.0019559	31.3124
	0.0019559	31.1198
	0.00196066	30.918
	0.0019559	30.7245
	0.00196066	30.5349
	0.00196066	30.3308
	0.0019559	30.1336
	0.0019559	29.9467
	0.00196066	29.7699
	0.00196066	29.5997
	0.00196066	29.3956
	0.0019559	29.2155
	0.0019559	29.0342
	0.0019559	28.8629
	0.00196066	28.6774
	0.00196066	28.5056
	0.00196066	28.3244
	0.0019559	28.1579
	0.0019559	27.9725
	0.00196066	27.8113
	0.0019559	27.6373
	0.00196066	27.4629
	0.00196066	27.2873
	0.0019559	27.1356
	0.0019559	26.9722
	0.00196066	26.8016
	0.0019559	26.6351
	0.00196066	26.4794
	0.0019559	26.3311
	0.0019559	26.1507
	0.0019559	26.0051
	0.0019559	25.8379
	0.0019559	25.6844
	0.00196066	25.5369
	0.0019559	25.367
	0.0019559	25.2059
	0.00196066	25.0558
	0.0019559	24.9099
	0.00196066	24.7495
	0.0019559	24.6055
	0.0019559	24.4478
	0.0019559	24.2992
	0.00196066	24.1403
	0.0019559	24.0012
	0.00196066	23.8504
	0.0019559	23.6976
	0.0019559	23.546
	0.0019559	23.405
	0.0019559	23.2754
	0.0019559	23.1268
	0.0019559	22.9779
	0.0019559	22.8319
	0.0019559	22.6944
	0.0019559	22.5524
	0.0019559	22.4062
	0.00196066	22.2828
	0.0019559	22.1221
	0.0019559	22.0026
	0.0019559	21.8572
	0.0019559	21.7227
	0.0019559	21.5923
	0.00196066	21.4581
	0.0019559	21.3282
	0.0019559	21.2097
	0.0019559	21.0683
	0.0019559	20.9413
	0.0019559	20.8019
	0.0019559	20.6799
	0.0019559	20.5686
	0.0019559	20.4226
	0.00195115	20.2972
	0.0019559	20.1638
	0.00195115	20.0384
	0.0019559	19.9016
	0.0019559	19.8017
	0.0019559	19.6838
	0.00195115	19.6443
	0.0019559	19.6409
	0.0019559	19.6565
	0.0019559	19.7131
	0.0019559	19.7682
	0.00195115	19.8594
	0.0019559	19.9571
	0.0019559	20.1148
	0.0019559	20.2763
	0.0019559	20.4709
	0.0019559	20.7053
	0.00195115	20.969
	0.0019559	21.2518
	0.0019559	21.563
	0.0019559	21.9115
	0.0019559	22.2657
	0.0019559	22.651
	0.0019559	23.02
	0.0019559	23.4183
	0.0019559	23.857
	0.0019559	24.3006
	0.0019559	24.7951
	0.0019559	25.3036
	0.0019559	25.8371
	0.00196066	26.4193
	0.0019559	27.0331
	0.0019559	27.6699
	0.0019559	28.3405
	0.00196066	29.0323
	0.00196066	29.7255
	0.00196066	30.4766
	0.0019559	31.2353
	0.0019559	32.0398
	0.00196066	32.8705
	0.00196066	33.7433
	0.00196066	34.6407
	0.00196066	35.563
	0.0019559	36.5035
	0.0019559	37.4391
	0.00196066	38.3907
	0.00196066	39.3613
	0.00196066	40.3643
	0.0019654	41.408
	0.0019654	42.454
	0.0019654	43.5144
	0.00197015	44.5884
	0.00197015	45.5909
	0.00197963	46.5091
	0.00198439	47.3134
	0.00199388	48.0531
	0.00199863	48.68
	0.00201287	49.2399
	0.00202711	49.746
	0.00203661	50.2131
	0.0020556	50.6321
	0.00206509	51.0471
	0.00207934	51.4512
	0.00209357	51.8508
	0.00211256	52.2523
	0.00212206	52.6623
	0.0021363	53.0624
	0.00215054	53.457
	0.00216479	53.8468
	0.00218377	54.2493
	0.00219327	54.6507
	0.00221226	55.0287
	0.0022265	55.4011
	0.00224074	55.7572
	0.00225499	56.1239
	0.00226922	56.4784
	0.00228347	56.839
	0.00230246	57.2136
	0.00231195	57.571
	0.00233094	57.978
	0.00234994	58.3395
	0.00235942	58.7154
	0.00237367	59.1257
	0.00239266	59.4982
	0.0024069	59.8849
	0.00242114	60.2722
	0.00244013	60.6541
	0.00245437	61.0376
	0.00246862	61.4138
	0.00248761	61.8136
	0.00250185	62.2563
	0.00251609	62.6717
	0.00253508	63.0866
	0.00254933	63.4842
	0.0025683	63.8915
	0.00258255	64.2913
	0.00260629	64.7062
	0.00262053	65.0947
	0.00263953	65.5043
	0.00265376	65.9322
	0.00267275	66.3423
	0.00269174	66.7544
	0.00271073	67.2049
	0.00272973	67.6291
	0.0027487	68.0607
	0.00276295	68.4804
	0.0027772	68.9198
	0.00280093	69.3411
	0.00281517	69.778
	0.00283416	70.2037
	0.00285789	70.6589
	0.00287689	71.0921
	0.00289113	71.5345
	0.00291012	71.983
	0.0029291	72.4313
	0.00294809	72.8833
	0.00297183	73.3312
	0.00299082	73.7842
	0.00300507	74.2527
	0.0030288	74.7084
	0.0030478	75.1754
	0.00306679	75.6151
	0.00308577	76.0806
	0.00310476	76.5393
	0.00312375	76.9889
	0.00314749	77.4498
	0.00316648	77.9078
	0.00319021	78.3667
	0.0032092	78.8263
	0.00322345	79.2877
	0.00324719	79.7319
	0.00327092	80.1636
	0.00328516	80.6056
	0.00330415	81.0384
	0.00332788	81.4999
	0.00334688	81.9458
	0.00336587	82.3836
	0.0033896	82.8222
	0.00340859	83.2882
	0.00342759	83.7399
	0.00345132	84.1686
	0.00346556	84.6144
	0.00348929	85.0426
	0.00350828	85.4931
	0.00353202	85.933
	0.00355101	86.3674
	0.00356526	86.7972
	0.00358899	87.227
	0.00360799	87.6911
	0.00362696	88.1657
	0.00364596	88.6922
	0.00366495	89.1958
	0.00368394	89.6788
	0.00370767	90.1505
	0.00372667	90.6126
	0.0037504	91.0785
	0.00376939	91.5666
	0.00378838	92.0357
	0.00380736	92.5007
	0.0038311	92.9786
	0.00385009	93.4699
	0.00387383	93.9465
	0.00389282	94.4156
	0.00391181	94.8509
	0.0039308	95.2115
	0.00395454	95.6403
	0.00396878	96.1055
	0.00398776	96.5705
	0.00400201	95.5444
	0.00400675	94.8156
	0.00401626	94.3113
	0.00401626	93.8766
	0.004021	93.5096
	0.004021	93.1693
	0.004021	92.838
	0.00402575	92.5334
	0.00402575	92.2624
	0.00402575	91.9696
	0.00402575	91.7055
	0.004021	91.4418
	0.00402575	91.2092
	0.00402575	90.9569
	0.00402575	90.708
	0.00403049	90.4804
	0.00403049	90.25
	0.00403049	90.0365
	0.00402575	89.8252
	0.00402575	89.5901
	0.00403049	89.3456
	0.00403049	89.1525
	0.00403049	88.9633
	0.00403049	88.7539
	0.00403049	88.5472
	0.00403525	88.3533
	0.00403049	88.1622
	0.00403049	87.9639
	0.00403049	87.7951
	0.00403049	87.5891
	0.00403525	87.4544
	0.00403525	87.2715
	0.00403049	87.1069
	0.00403049	86.9232
	0.00403049	86.7611
	0.00403525	86.5988
	0.00403525	86.4244
	0.00403525	86.2621
	0.00403049	86.104
	0.00403049	85.9387
	0.00403049	85.7665
	0.00403525	85.6047
	0.00403525	85.4467
	0.00403525	85.3041
	0.00403525	85.1133
	0.00403049	84.9541
	0.00403525	84.8029
	0.00403525	84.6592
	0.00403525	84.4969
	0.00403049	84.3316
	0.00403049	84.1952
	0.00403049	84.0348
	0.00403525	83.8843
	0.00403525	83.7278
	0.00403525	83.589
	0.00403525	83.4329
	0.00403049	83.2736
	0.00403525	83.135
	0.00403525	82.9867
	0.00403525	82.853
	0.00403525	82.6971
	0.00403525	82.5626
	0.00403049	82.4146
	0.00403525	82.2791
	0.00403525	82.1313
	0.00403525	81.9789
	0.00403999	81.847
	0.00403525	81.7144
	0.00403525	81.5898
	0.00403525	81.4416
	0.00403525	81.296
	0.00403525	81.1807
	0.00403525	81.0285
	0.00403525	80.9035
	0.00403525	80.769
	0.00403525	80.6367
	0.00403525	80.4877
	0.00403525	80.376
	0.00403525	80.2285
	0.00403049	80.1062
	0.00403525	79.9606
	0.00403525	79.8276
	0.00403525	79.698
	0.00403525	79.5806
	0.00403049	79.4606
	0.00403525	79.3085
	0.00403525	79.1983
	0.00403525	79.0634
	0.00403525	78.9467
	0.00403525	78.8081
	0.00403525	78.678
	0.00403525	78.5481
	0.00403525	78.4231
	0.00403525	78.3056
	0.00403525	78.1677
	0.00403525	78.0436
	0.00403049	77.9218
	0.00403525	77.8059
	0.00403525	77.6824
	0.00403525	77.5684
	0.00403525	77.4403
	0.00403525	77.329
	0.00403525	77.1933
	0.00403525	77.0801
	0.00403525	76.9497
	0.00403525	76.833
	0.00403525	76.7142
	0.00403525	76.5989
	0.00403525	76.4861
	0.00403525	76.363
	0.00403525	76.2445
	0.00403999	76.1232
	0.00403525	75.991
	0.00403525	75.8701
	0.00403525	75.7713
	0.00403525	75.6569
	0.00403525	75.5281
	0.00403999	75.4065
	0.00403525	75.2971
	0.00403525	75.1868
	0.00403525	75.0652
	0.00403525	74.9383
	0.00403999	74.8365
	0.00403525	74.7293
	0.00403525	74.6164
	0.00403525	74.4967
	0.00403525	74.3877
	0.00403525	74.2854
	0.00403999	74.1663
	0.00403525	74.06
	0.00403525	73.9411
	0.00403525	73.8131
	0.00403525	73.7268
	0.00403525	73.6272
	0.00403999	73.5102
	0.00403525	73.392
	0.00403525	73.294
	0.00403525	73.1913
	0.00403525	73.0849
	0.00403999	72.9664
	0.00403525	72.8656
	0.00403999	72.7589
	0.00403525	72.6647
	0.00403525	72.5529
	0.00403525	72.4454
	0.00403999	72.3522
	0.00403525	72.2432
	0.00403999	72.1326
	0.00403525	72.0449
	0.00403525	71.9476
	0.00403525	71.8252
	0.00403999	71.737
	0.00403525	71.6416
	0.00403525	71.5261
	0.00403525	71.4334
	0.00403525	71.3273
	0.00403999	71.2336
	0.00403525	71.146
	0.00403999	71.0579
	0.00403525	70.9508
	0.00403525	70.8314
	0.00403525	70.7649
	0.00403525	70.6467
	0.00403525	70.5768
	0.00403525	70.4678
	0.00403525	70.3895
	0.00403525	70.2732
	0.00403525	70.1854
	0.00403525	70.0783
	0.00403525	69.9962
	0.00403525	69.8897
	0.00403525	69.8027
	0.00403525	69.7162
	0.00403525	69.6264
	0.00403525	69.5386
	0.00403525	69.4282
	0.00403525	69.3554
	0.00403525	69.2679
	0.00403525	69.1635
	0.00403525	69.0822
	0.00403525	68.9998
	0.00403525	68.9013
	0.00403525	68.8112
	0.00403525	68.7197
	0.00403525	68.6312
	0.00403525	68.5464
	0.00403525	68.443
	0.00403525	68.3529
	0.00403525	68.2853
	0.00403525	68.1853
	0.00403525	68.0922
	0.00403525	68.0189
	0.00403049	67.9422
	0.00403525	67.8224
	0.00403525	67.7579
	0.00403525	67.6423
	0.00403525	67.5595
	0.00403049	67.48
	0.00403525	67.3998
	0.00403525	67.3113
	0.00403525	67.2159
	0.00403525	67.1501
	0.00403525	67.0396
	0.00403525	66.9446
	0.00403525	66.8708
	0.00403525	66.7888
	0.00403525	66.7135
	0.00403525	66.6117
	0.00403525	66.5315
	0.00403049	66.454
	0.00403525	66.3544
	0.00403525	66.2613
	0.00403525	66.1864
	0.00403525	66.1127
	0.00403525	66.0228
	0.00403525	65.9182
	0.00403525	65.8501
	0.00403525	65.7737
	0.00403525	65.6931
	0.00403525	65.6046
	0.00403525	65.5127
	0.00403525	65.4219
	0.00403525	65.3527
	0.00403525	65.2824
	0.00403525	65.1904
	0.00403525	65.1266
	0.00403049	65.0312
	0.00403525	64.9369
	0.00403525	64.8541
	0.00403525	64.7705
	0.00403525	64.7017
	0.00403525	64.6254
	0.00403049	64.5386
	0.00403525	64.4798
	0.00403525	64.3677
	0.00403525	64.2807
	0.00403525	64.1967
	0.00403049	64.1245
	0.00403525	64.0523
	0.00403525	63.9777
	0.00403525	63.893
	0.00403525	63.8174
	0.00403525	63.7368
	0.00403049	63.6467
	0.00403525	63.5761
	0.00403525	63.4716
	0.00403049	63.4093
	0.00403525	63.3264
	0.00403525	63.2512
	0.00403049	63.1752
	0.00403525	63.0958
	0.00403525	63.0338
	0.00403049	62.9498
	0.00403525	62.8594
	0.00403049	62.7906
	0.00403525	62.7146
	0.00403525	62.6435
	0.00403049	62.547
	0.00403525	62.4805
	0.00403525	62.3874
	0.00403049	62.3164
	0.00403525	62.2362
	0.00403525	62.1575
	0.00403049	62.075
	0.00403525	62.0093
	0.00403525	61.934
	0.00403049	61.8466
	0.00403525	61.7756
	0.00403525	61.6893
	0.00403525	61.6205
	0.00403525	61.5555
	0.00403049	61.4647
	0.00403049	61.394
	0.00403525	61.2983
	0.00403049	61.2439
	0.00403525	61.147
	0.00403525	61.0866
	0.00403049	61.0193
	0.00403525	60.94
	0.00403525	60.8582
	0.00403049	60.8039
	0.00403525	60.707
	0.00403049	60.6606
	0.00403049	60.5763
	0.00403525	60.5094
	0.00403049	60.4645
	0.00403049	60.4926
	0.00403525	60.5394
	0.00403049	60.6503
	0.00403049	60.8088
	0.00403049	61.0175
	0.00403049	61.2724
	0.00403525	61.5667
	0.00403525	61.9238
	0.00403049	62.314
	0.00403525	62.7382
	0.00403525	63.2147
	0.00403049	63.7111
	0.00403525	64.2012
	0.00403049	64.7245
	0.00403049	65.263
	0.00403525	65.8095
	0.00403525	66.4137
	0.00403525	67.0569
	0.00403525	67.7372
	0.00403049	68.4586
	0.00403525	69.2046
	0.00403525	70.0123
	0.00403049	70.8574
	0.00403525	71.748
	0.00403525	72.6731
	0.00403049	73.6386
	0.00403525	74.5872
	0.00403525	75.5676
	0.00403525	76.5846
	0.00403525	77.6365
	0.00403525	78.7096
	0.00403999	79.8088
	0.00403525	80.8993
	0.00403999	81.9654
	0.00403999	83.0829
	0.00403999	84.2347
	0.00403999	85.416
	0.00404474	86.6179
	0.00404474	87.8331
	0.00404948	89.0754
	0.00404948	90.282
	0.00405423	91.3355
	0.00406373	92.2288
	0.00407322	93.0278
	0.00408272	93.7045
	0.00409221	94.2931
	0.00410646	94.7495
	0.00412069	95.2191
	0.00413494	95.6543
	0.00414918	96.0728
	0.00416342	96.4942
	0.00417292	96.9095
	0.0041919	97.3411
	0.00420614	97.747
	0.00422039	98.1538
	0.00422988	98.5784
	0.00424887	98.9856
	0.00426312	99.4033
	0.00427735	99.8139
	0.0042916	100.205
	0.00430585	100.626
	0.00432482	101.038
	0.00433907	101.461
	0.00434856	101.882
	0.00436755	102.301
	0.00438654	102.701
	0.00440079	103.125
	0.00441502	103.54
	0.00443402	103.944
	0.00444352	104.357
	0.00446725	104.776
	0.00448149	105.198
	0.00450048	105.608
	0.00451473	106.028
	0.00453372	106.464
	0.00454795	106.883
	0.0045622	107.302
	0.00458119	107.736
	0.00460018	108.158
	0.00461916	108.564
	0.00463341	109.004
	0.0046524	109.422
	0.00466665	109.867
	0.00468562	110.299
	0.00470461	110.731
	0.00471886	111.156
	0.00473785	111.575
	0.00475209	112.02
	0.00477108	112.436
	0.00479007	112.873
	0.00480906	113.316
	0.00482805	113.758
	0.00484229	114.185
	0.00486128	114.604
	0.00488027	115.046
	0.00489452	115.489
	0.00491825	115.895
	0.00493249	116.32
	0.00495622	116.734
	0.00497047	117.168
	0.00498946	117.595
	0.00500845	118.016
	0.00502744	118.445
	0.00504642	118.87
	0.00506067	119.305
	0.0050844	119.718
	0.0051034	120.137
	0.00511764	120.543
	0.00513662	120.973
	0.00515561	121.394
	0.00516986	121.81
	0.00518885	122.233
	0.00520784	122.671
	0.00522682	123.084
	0.00524581	123.488
	0.0052648	123.896
	0.0052838	124.312
	0.00530279	124.73
	0.00531702	125.129
	0.00533601	125.539
	0.005355	125.922
	0.005374	126.35
	0.00539299	126.769
	0.00541198	127.21
	0.00543096	127.666
	0.00544995	128.111
	0.00546894	128.547
	0.00548793	128.96
	0.00550692	129.405
	0.00552591	129.822
	0.00554489	130.243
	0.00556388	130.661
	0.00558288	131.09
	0.00560187	131.531
	0.0056256	131.964
	0.00563985	132.384
	0.00565883	132.829
	0.00568258	133.262
	0.00569681	133.697
	0.00572055	134.141
	0.00574428	134.572
	0.00576327	135.001
	0.00578227	135.431
	0.00579651	135.838
	0.00582025	136.277
	0.00583923	136.704
	0.00585822	137.135
	0.00587721	137.558
	0.0058962	137.973
	0.00591519	138.408
	0.00593893	138.837
	0.00595792	139.258
	0.00598166	139.696
	0.00600065	140.114
	0.00601488	140.538
	0.00603862	140.964
	0.00605761	141.389
	0.0060766	141.805
	0.00609559	142.221
	0.00611458	142.642
	0.00613832	143.072
	0.00615731	143.39
	0.00617155	142.125
	0.00617155	141.416
	0.00617629	140.905
	0.00618105	140.484
	0.00618105	140.109
	0.00618579	139.775
	0.00618579	139.457
	0.00619054	139.162
	0.00619054	138.864
	0.00619054	138.598
	0.00619054	138.322
	0.00619528	138.056
	0.00619054	137.783
	0.00619528	137.537
	0.00619528	137.281
	0.00619528	137.035
	0.00619528	136.775
	0.00620003	136.554
	0.00620003	136.328
	0.00620003	136.089
	0.00620003	135.875
	0.00620003	135.664
	0.00620003	135.438
	0.00620003	135.234
	0.00620003	135.03
	0.00620003	134.81
	0.00620003	134.612
	0.00620478	134.427
	0.00620478	134.24
	0.00620003	134.066
	0.00620478	133.89
	0.00620478	133.732
	0.00620478	133.546
	0.00620478	133.386
	0.00620478	133.217
	0.00620478	133.039
	0.00620478	132.875
	0.00620478	132.715
	0.00620478	132.544
	0.00620478	132.366
	0.00620953	132.203
	0.00620478	132.049
	0.00620478	131.872
	0.00620953	131.717
	0.00620478	131.564
	0.00620478	131.382
	0.00620953	131.247
	0.00620478	131.077
	0.00620953	130.923
	0.00620953	130.758
	0.00620953	130.604
	0.00620953	130.453
	0.00620953	130.297
	0.00620953	130.146
	0.00620953	129.999
	0.00620953	129.845
	0.00620953	129.691
	0.00620953	129.536
	0.00620953	129.384
	0.00620953	129.246
	0.00620953	129.105
	0.00620953	128.948
	0.00620953	128.793
	0.00620953	128.661
	0.00620953	128.5
	0.00620953	128.361
	0.00620953	128.208
	0.00621427	128.085
	0.00620953	127.936
	0.00620953	127.784
	0.00620953	127.631
	0.00620953	127.49
	0.00620953	127.357
	0.00621427	127.214
	0.00620953	127.055
	0.00620953	126.915
	0.00620953	126.777
	0.00620953	126.624
	0.00621427	126.489
	0.00620953	126.346
	0.00620953	126.219
	0.00620953	126.072
	0.00620953	125.947
	0.00620953	125.803
	0.00621427	125.666
	0.00620953	125.527
	0.00620953	125.384
	0.00620953	125.24
	0.00620953	125.108
	0.00621427	124.969
	0.00621427	124.835
	0.00620953	124.695
	0.00621427	124.58
	0.00621427	124.423
	0.00620953	124.297
	0.00621427	124.161
	0.00621427	124.022
	0.00621427	123.904
	0.00621427	123.767
	0.00620953	123.624
	0.00621427	123.5
	0.00621427	123.359
	0.00620953	123.244
	0.00621427	123.097
	0.00621427	122.966
	0.00620953	122.825
	0.00621427	122.698
	0.00621427	122.578
	0.00620953	122.44
	0.00621427	122.325
	0.00621427	122.187
	0.00620953	122.054
	0.00621427	121.926
	0.00621427	121.803
	0.00621427	121.677
	0.00621427	121.546
	0.00620953	121.42
	0.00621427	121.294
	0.00621427	121.174
	0.00620953	121.044
	0.00621427	120.918
	0.00621427	120.815
	0.00620953	120.678
	0.00621427	120.536
	0.00621427	120.424
	0.00621427	120.298
	0.00621427	120.184
	0.00620953	120.044
	0.00621427	119.933
	0.00621427	119.808
	0.00621427	119.693
	0.00621427	119.569
	0.00621427	119.442
	0.00620953	119.32
	0.00621427	119.202
	0.00621427	119.089
	0.00621902	118.957
	0.00621427	118.847
	0.00621427	118.73
	0.00620953	118.601
	0.00621427	118.501
	0.00621427	118.382
	0.00621427	118.28
	0.00621427	118.167
	0.00621427	118.048
	0.00621427	117.911
	0.00621427	117.803
	0.00621427	117.688
	0.00621427	117.573
	0.00621427	117.452
	0.00621427	117.355
	0.00621427	117.241
	0.00621427	117.111
	0.00621902	117.014
	0.00621427	116.906
	0.00621427	116.801
	0.00620953	116.687
	0.00621427	116.571
	0.00621427	116.457
	0.00621427	116.349
	0.00621427	116.232
	0.00621427	116.133
	0.00621427	116.049
	0.00621427	115.92
	0.00621427	115.807
	0.00621427	115.688
	0.00621427	115.589
	0.00621427	115.514
	0.00621427	115.406
	0.00621427	115.28
	0.00621902	115.181
	0.00621427	115.069
	0.00621427	114.973
	0.00620953	114.853
	0.00621427	114.774
	0.00621427	114.669
	0.00621427	114.557
	0.00621427	114.449
	0.00621427	114.361
	0.00621427	114.245
	0.00621427	114.142
	0.00621427	114.043
	0.00621427	113.942
	0.00621427	113.827
	0.00620953	113.744
	0.00621427	113.636
	0.00621427	113.54
	0.00621427	113.436
	0.00621427	113.335
	0.00621427	113.231
	0.00620953	113.138
	0.00621427	113.036
	0.00621427	112.931
	0.00621427	112.833
	0.00621427	112.729
	0.00621427	112.642
	0.00621427	112.555
	0.00621427	112.453
	0.00621902	112.331
	0.00621427	112.237
	0.00621427	112.141
	0.00621427	112.042
	0.00621427	111.948
	0.00621427	111.843
	0.00621427	111.772
	0.00621427	111.65
	0.00621427	111.571
	0.00620953	111.459
	0.00621427	111.377
	0.00621427	111.271
	0.00621427	111.169
	0.00621427	111.083
	0.00621427	110.974
	0.00621427	110.889
	0.00621427	110.784
	0.00621427	110.687
	0.00621427	110.589
	0.00621427	110.508
	0.00620953	110.407
	0.00621427	110.308
	0.00621427	110.203
	0.00621427	110.13
	0.00621427	110.006
	0.00621427	109.937
	0.00620953	109.811
	0.00621427	109.747
	0.00621427	109.634
	0.00621427	109.574
	0.00621427	109.444
	0.00621427	109.382
	0.00621427	109.267
	0.00621427	109.181
	0.00621427	109.091
	0.00621427	108.98
	0.00621427	108.873
	0.00620953	108.79
	0.00621427	108.705
	0.00621427	108.609
	0.00621427	108.52
	0.00621427	108.414
	0.00621427	108.341
	0.00620953	108.237
	0.00621427	108.14
	0.00621902	108.063
	0.00621427	107.952
	0.00621427	107.887
	0.00621427	107.766
	0.00621427	107.69
	0.00621427	107.569
	0.00621427	107.496
	0.00621427	107.413
	0.00621427	107.318
	0.00620953	107.236
	0.00621427	107.143
	0.00621427	107.054
	0.00621427	106.969
	0.00621427	106.86
	0.00621427	106.783
	0.00620953	106.696
	0.00621427	106.586
	0.00621902	106.524
	0.00621427	106.412
	0.00621427	106.324
	0.00621427	106.244
	0.00621427	106.138
	0.00621427	106.061
	0.00621427	105.965
	0.00621427	105.865
	0.00621427	105.783
	0.00620953	105.691
	0.00621427	105.597
	0.00621427	105.502
	0.00621427	105.395
	0.00621427	105.318
	0.00621427	105.239
	0.00621427	105.142
	0.00621427	105.06
	0.00621427	104.961
	0.00621427	104.868
	0.00621427	104.789
	0.00620953	104.697
	0.00621427	104.594
	0.00621427	104.512
	0.00621427	104.444
	0.00621427	104.329
	0.00621427	104.258
	0.00620953	104.18
	0.00621427	104.055
	0.00620953	103.992
	0.00621427	103.906
	0.00621427	103.799
	0.00621427	103.725
	0.00620953	103.636
	0.00621427	103.547
	0.00621427	103.452
	0.00621427	103.38
	0.00621427	103.276
	0.00620953	103.193
	0.00621427	103.11
	0.00621427	103.035
	0.00621427	102.936
	0.00621427	102.837
	0.00621427	102.764
	0.00620953	102.68
	0.00621427	102.576
	0.00620953	102.489
	0.00621427	102.422
	0.00621427	102.326
	0.00621427	102.232
	0.00620953	102.155
	0.00621427	102.08
	0.00621427	101.966
	0.00621427	101.882
	0.00621427	101.819
	0.00620953	101.706
	0.00620953	101.626
	0.00620953	101.54
	0.00621427	101.476
	0.00621427	101.377
	0.00621427	101.289
	0.00620953	101.211
	0.00621427	101.129
	0.00620953	101.033
	0.00621427	100.939
	0.00621427	100.854
	0.00620953	100.777
	0.00620953	100.704
	0.00620953	100.61
	0.00621427	100.517
	0.00621427	100.43
	0.00621427	100.361
	0.00620953	100.282
	0.00620953	100.177
	0.00620953	100.09
	0.00621427	100.015
	0.00621427	99.9382
	0.00620953	99.8645
	0.00620953	99.779
	0.00620953	99.6661
	0.00620953	99.5974
	0.00621427	99.5187
	0.00621427	99.4408
	0.00620953	99.3613
	0.00620953	99.2691
	0.00620953	99.1778
	0.00620953	99.0988
	0.00621427	99.0289
	0.00621427	98.9483
	0.00620953	98.846
	0.00620953	98.7864
	0.00620953	98.6967
	0.00621427	98.6069
	0.00621427	98.5238
	0.00620953	98.4474
	0.00620953	98.3703
	0.00621427	98.2646
	0.00620953	98.1924
	0.00621427	98.1255
	0.00621427	98.0309
	0.00620953	97.9552
	0.00620953	97.8823
	0.00620953	97.8083
	0.00621427	97.7322
	0.00621427	97.6262
	0.00620953	97.543
	0.00620953	97.4639
	0.00620953	97.3906
	0.00620953	97.2998
	0.00621427	97.2291
	0.00621427	97.1417
	0.00620953	97.0502
	0.00620953	96.9756
	0.00620953	96.8973
	0.00620953	96.8076
	0.00621427	96.7404
	0.00621427	96.6613
	0.00620953	96.5714
	0.00620953	96.4991
	0.00620953	96.414
	0.00621427	96.3239
	0.00621427	96.2689
	0.00620953	96.1639
	0.00620953	96.0932
	0.00620953	96.0115
	0.00620953	95.9362
	0.00620953	95.8641
	0.00621427	95.7862
	0.00620953	95.7155
	0.00620953	95.625
	0.00620953	95.5441
	0.00620953	95.4722
	0.00621427	95.4099
	0.00621427	95.3282
	0.00620953	95.2545
	0.00620953	95.1648
	0.00620953	95.1037
	0.00621427	95.0109
	0.00620953	94.9451
	0.00620953	94.8527
	0.00620953	94.7867
	0.00620953	94.716
	0.00620953	94.6358
	0.00621427	94.561
	0.00620953	94.5046
	0.00620953	94.428
	0.00620953	94.3409
	0.00620953	94.2562
	0.00620953	94.1881
	0.00621427	94.1163
	0.00620953	94.0331
	0.00620953	93.9556
	0.00620953	93.8853
	0.00620953	93.7906
	0.00621427	93.728
	0.00620953	93.6512
	0.00620953	93.5756
	0.00620953	93.492
	0.00620953	93.4202
	0.00620953	93.3408
	0.00620953	93.256
	0.00620478	93.1732
	0.00620953	93.1116
	0.00620953	93.0344
	0.00620953	92.9394
	0.00620953	92.8536
	0.00620953	92.7878
	0.00620478	92.6962
	0.00620953	92.6441
	0.00620953	92.5632
	0.00620953	92.4986
	0.00620953	92.4009
	0.00620953	92.3204
	0.00620953	92.2386
	0.00620953	92.1691
	0.00620953	92.0847
	0.00620953	92.0129
	0.00620953	91.9522
	0.00620478	91.8674
	0.00620953	91.7891
	0.00620953	91.7022
	0.00620953	91.636
	0.00620953	91.5581
	0.00620478	91.4768
	0.00620478	91.4224
	0.00620953	91.3475
	0.00620953	91.2662
	0.00620953	91.1944
	0.00620478	91.1229
	0.00620478	91.0526
	0.00620953	90.9695
	0.00620953	90.893
	0.00620953	90.8206
	0.00620953	90.7498
	0.00620953	90.6644
	0.00620478	90.5955
	0.00620953	90.5256
	0.00620953	90.4492
	0.00620953	90.3732
	0.00620478	90.2972
	0.00620478	90.2234
	0.00620478	90.1419
	0.00620953	90.0665
	0.00620953	90.0034
	0.00620953	89.9202
	0.00620478	89.8575
	0.00620478	89.802
	0.00620953	89.7347
	0.00620953	89.6483
	0.00620953	89.5656
	0.00620953	89.4911
	0.00620478	89.4269
	0.00620478	89.341
	0.00620953	89.2616
	0.00620953	89.1788
	0.00620953	89.1233
	0.00620478	89.0484
	0.00620478	88.977
	0.00620478	88.9215
	0.00620953	88.8375
	0.00620953	88.7611
	0.00620953	88.6806
	0.00620478	88.6106
	0.00620478	88.5427
	0.00620478	88.4771
	0.00620953	88.421
	0.00620953	88.3492
	0.00620478	88.2617
	0.00620478	88.1816
	0.00620478	88.1151
	0.00620953	88.0368
	0.00620953	87.9605
	0.00620953	87.8909
	0.00620478	87.8448
	0.00620478	87.7693
	0.00620478	87.6944
	0.00620953	87.6195
	0.00620953	87.542
	0.00620478	87.4546
	0.00620478	87.4067
	0.00620478	87.3501
	0.00620478	87.2795
	0.00620953	87.2004
	0.00620953	87.1282
	0.00620478	87.0678
	0.00620478	86.9937
	0.00620478	86.9013
	0.00620953	86.8515
	0.00620953	86.7755
	0.00620478	86.7022
	0.00620478	86.6353
	0.00620478	86.5791
	0.00620478	86.5198
	0.00620953	86.4394
	0.00620953	86.3609
	0.00620478	86.2804
	0.00620478	86.2108
	0.00620478	86.1645
	0.00620478	86.0926
	0.00620478	86.0216
	0.00620953	85.9505
	0.00620478	85.86
	0.00620478	85.827
	0.00620478	85.7502
	0.00620478	85.6746
	0.00620953	85.6077
	0.00620478	85.5477
	0.00620478	85.5009
	0.00620478	85.4048
	0.00620478	85.3261
	0.00620953	85.2585
	0.00620953	85.206
	0.00620478	85.1376
	0.00620478	85.0593
	0.00620478	85.027
	0.00620478	84.9815
	0.00620953	85.0183
	0.00620478	85.1083
	0.00620478	85.2904
	0.00620478	85.4758
	0.00620478	85.7449
	0.00620003	86.0748
	0.00620953	86.4381
	0.00620478	86.8701
	0.00620478	87.3653
	0.00620478	87.8845
	0.00620478	88.4278
	0.00620953	88.9761
	0.00620953	89.5307
	0.00620478	90.1372
	0.00620478	90.7816
	0.00620478	91.4995
	0.00620953	92.2474
	0.00620953	93.0101
	0.00620953	93.8126
	0.00620478	94.6225
	0.00620478	95.4721
	0.00620478	96.3781
	0.00620953	97.3546
	0.00620953	98.3633
	0.00620953	99.4046
	0.00620478	100.489
	0.00620953	101.593
	0.00620953	102.691
	0.00620953	103.815
	0.00620953	104.948
	0.00621427	106.101
	0.00620953	107.256
	0.00621427	108.442
	0.00620953	109.624
	0.00620953	110.863
	0.00621427	112.134
	0.00621427	113.42
	0.00621427	114.723
	0.00621427	116.065
	0.00621902	117.462
	0.00621902	118.869
	0.00621902	120.293
	0.00621902	121.76
	0.00621427	123.247
	0.00621902	124.75
	0.00621902	126.287
	0.00621902	127.862
	0.00622377	129.455
	0.00622377	130.996
	0.00622377	132.626
	0.00622852	134.222
	0.00623326	135.779
	0.00623801	137.065
	0.00625226	138.087
	0.00626174	138.971
	0.00627599	139.706
	0.00629023	140.342
	0.00630922	140.909
	0.00632821	141.431
	0.00633771	141.945
	0.00635669	142.439
	0.00637094	142.936
	0.00638993	143.431
	0.00640417	143.922
	0.00642315	144.421
	0.00644214	144.906
	0.00645639	145.377
	0.00647062	145.874
	0.00648962	146.337
	0.00650861	146.796
	0.00652285	147.275
	0.00654185	147.754
	0.00656082	148.226
	0.00657507	148.682
	0.00659406	149.159
	0.00661305	149.624
	0.00662729	150.068
	0.00665102	150.49
	0.00666527	150.936
	0.00667952	151.397
	0.00669851	151.821
	0.00671749	152.244
	0.00673648	152.672
	0.00675547	153.092
	0.00676972	153.517
	0.00678871	153.933
	0.00680769	154.368
	0.00682668	154.792
	0.00684093	155.224
	0.00685992	155.669
	0.00687891	156.105
	0.00689789	156.541
	0.00691688	156.973
	0.00693113	157.393
	0.00695486	157.819
	0.00696911	158.254
	0.00698809	158.692
	0.00700708	159.143
	0.00702607	159.569
	0.00704506	160
	0.00705931	160.442
	0.00708304	160.858
	0.00710202	161.313
	0.00712101	161.751
	0.00714001	162.253
	0.007159	162.737
	0.00717324	163.166
	0.00719698	163.605
	0.00721597	164.048
	0.00723495	164.49
	0.00725394	164.939
	0.00727293	165.362
	0.00729192	165.814
	0.00731092	166.247
	0.00732991	166.681
	0.00735364	167.114
	0.00736788	167.523
	0.00739161	167.963
	0.0074106	168.39
	0.00743434	168.827
	0.00745333	169.264
	0.00747232	169.669
	0.00749131	170.138
	0.00751505	170.555
	0.00752928	170.988
	0.00755302	171.405
	0.00757201	171.828
	0.007591	172.282
	0.00761474	172.688
	0.00763373	173.102
	0.00765272	173.494
	0.00767646	173.913
	0.00769545	174.322
	0.00771919	174.73
	0.00773818	175.133
	0.00775717	175.54
[truncated: 6,272 more rows]

## Sheet: 120 MPa
	Effective pressure = 120 Mpa
	Porosity = 0.205
	mechancial data			permeability measurements
	axial strain	differential stress (Mpa)		axial strain	differential stress (Mpa)	effective mean stress (Mpa)	permeability (m2)	porosity change
	0	0		0	0	120	6.15e-17	0
	4.75204e-06	-0.0892143		0.00126132	25.57	128.523	5.85102e-17	-0.000308336
	4.75204e-06	-0.135182		0.00245627	52.31	137.437	4.75582e-17	-0.000660838
	4.75204e-06	-0.170523		0.00360853	77.94	145.98	4.31965e-17	-0.000987766
	4.75204e-06	-0.175103		0.0048414	105	155	3.51031e-17	-0.00121846
	9.49113e-06	-0.223391		0.00741621	156.92	172.307	3.50562e-17	-0.00194314
	9.49113e-06	-0.218811		0.00888617	183.51	181.17	3.54239e-17	-0.00231587
	9.49113e-06	-0.197155		0.0109204	209.87	189.957	4.02871e-17	-0.00285879
	1.42302e-05	-0.164077		0.0163166	226.81	195.603	4.46222e-17	-0.00591719
	9.49113e-06	-0.143212		0.0270568	228.5	196.167	3.40114e-17	-0.0125427
	9.49113e-06	-0.079715		0.0411258	234.65	198.217	3.02222e-17	-0.0207414
	1.42302e-05	0.00272547		0.0533834	243.46	201.153	2.34197e-17	-0.0271969
	1.42302e-05	0.088614		0.067808	265.67	208.557	1.68059e-17	-0.033661
	1.89693e-05	0.193898		0.0831193	293.6	217.867	1.49072e-17	-0.0385623
	1.89693e-05	0.298392		0.100707	322.56	227.52	1.37749e-17	-0.0428561
	1.89693e-05	0.427251		0.113842	339.56	233.187	1.05385e-17	-0.0445199
	2.37214e-05	0.559448
	1.89693e-05	0.682034
	2.37214e-05	0.809877
	2.37214e-05	0.961922
	2.37214e-05	1.1337
	2.84604e-05	1.31508
	2.84604e-05	1.48935
	3.31995e-05	1.679
	3.31995e-05	1.87396
	3.79386e-05	2.05524
	3.79386e-05	2.2498
	4.26777e-05	2.46363
	4.74298e-05	2.65833
	4.74298e-05	2.85934
	5.21688e-05	3.07137
	5.69079e-05	3.29331
	5.69079e-05	3.49743
	6.1647e-05	3.71936
	6.63861e-05	3.94057
	7.58772e-05	4.16051
	7.58772e-05	4.35739
	8.53554e-05	4.58956
	9.00945e-05	4.82987
	9.00945e-05	5.04823
	9.95857e-05	5.25156
	9.95857e-05	5.47576
	0.000109064	5.69363
	0.000113816	5.92725
	0.000118555	6.1484
	0.000123294	6.38102
	0.000132772	6.60255
	0.000142263	6.83551
	0.000147002	7.06541
	0.000151742	7.29226
	0.000156481	7.51686
	0.000170711	7.72437
	0.00017545	7.96796
	0.000184941	8.20243
	0.000194419	8.43041
	0.000199158	8.66429
	0.000208649	8.90092
	0.000213389	9.13003
	0.000222867	9.35613
	0.000232358	9.57694
	0.000241836	9.80836
	0.000251327	10.0341
	0.000260805	10.2522
	0.000275036	10.5076
	0.000284514	10.7337
	0.000289253	10.9553
	0.000303483	11.2069
	0.000312961	11.4519
	0.000317713	11.6785
	0.000331931	11.9316
	0.000341422	12.171
	0.0003509	12.4161
	0.000360378	12.6729
	0.000369869	12.9306
	0.000384099	13.197
	0.000398317	13.4402
	0.000407808	13.7412
	0.000412547	13.9958
	0.000426764	14.2554
	0.000436255	14.5282
	0.000450473	14.8048
	0.000464703	15.0834
	0.000474194	15.3806
	0.000483672	15.6629
	0.00049315	15.9552
	0.000507381	16.2391
	0.000521611	16.5363
	0.000531089	16.8281
	0.000545319	17.1158
	0.000554797	17.4198
	0.000569028	17.7132
	0.000578506	18.0229
	0.000592736	18.3235
	0.000611705	18.6203
	0.000616444	18.9209
	0.000635414	19.2344
	0.000644892	19.5232
	0.000659122	19.8139
	0.000673339	20.1396
	0.00068757	20.4372
	0.000697048	20.7583
	0.000716017	21.0556
	0.000725508	21.3895
	0.000739725	21.6878
	0.000758695	21.9903
	0.000768186	22.3091
	0.000782403	22.6321
	0.000796633	22.9598
	0.000810851	23.2893
	0.000825081	23.6191
	0.000839311	23.9557
	0.000853528	24.2902
	0.00086302	24.6204
	0.000881989	24.9571
	0.000896206	25.2911
	0.000915175	25.6267
	0.000929406	25.9748
	0.000943623	26.3137
	0.000957853	26.6558
	0.000972083	26.9939
	0.000986301	27.3303
	0.00100527	27.6845
	0.0010195	28.0265
	0.00103372	28.3664
	0.00104795	28.7213
	0.00106218	29.0681
	0.00108113	29.4258
	0.00109536	29.7826
	0.00110959	30.1413
	0.00112856	30.4799
	0.00114752	30.8486
	0.00116175	31.2096
	0.00117123	30.521
	0.00118072	29.9567
	0.0011902	29.5656
	0.0011902	29.2346
	0.00119969	28.977
	0.00119969	28.7584
	0.00120443	28.5657
	0.00120443	28.3929
	0.00120917	28.2481
	0.00121391	28.1055
	0.00121391	27.9688
	0.00121391	27.8607
	0.00121866	27.7563
	0.00121866	27.6704
	0.00121391	27.5583
	0.00121866	27.4801
	0.00121866	27.4025
	0.0012234	27.3162
	0.0012234	27.2438
	0.0012234	27.1753
	0.0012234	27.0958
	0.00122814	27.0142
	0.00122814	26.9647
	0.00123288	26.9062
	0.00123288	26.8226
	0.00123288	26.7838
	0.00122814	26.7447
	0.00123288	26.6774
	0.00123288	26.6265
	0.00123288	26.5631
	0.00123288	26.5308
	0.00123761	26.4908
	0.00123288	26.4266
	0.00123761	26.3632
	0.00123761	26.332
	0.00123761	26.291
	0.00123761	26.2492
	0.00123761	26.215
	0.00124237	26.177
	0.00123761	26.1363
	0.00124237	26.093
	0.00124237	26.044
	0.00123761	26.02
	0.00124237	25.9756
	0.00124237	25.9425
	0.00124237	25.9147
	0.00124237	25.8718
	0.00124237	25.8391
	0.00124237	25.8042
	0.00124237	25.7825
	0.00124237	25.7316
	0.00124711	25.6894
	0.00124711	25.6544
	0.00124711	25.6404
	0.00124711	25.6046
	0.00124237	25.5784
	0.00124711	25.5306
	0.00124711	25.5267
	0.00124711	25.4811
	0.00124711	25.4557
	0.00125185	25.4131
	0.00124711	25.4025
	0.00124711	25.3694
	0.00124711	25.3443
	0.00124711	25.3292
	0.00124711	25.3078
	0.00124711	25.2676
	0.00125185	25.2482
	0.00125185	25.2197
	0.00124711	25.1791
	0.00124711	25.1767
	0.00125185	25.1479
	0.00125185	25.1091
	0.00125185	25.1099
	0.00125185	25.0802
	0.00125185	25.0577
	0.00125185	25.0365
	0.00125185	24.9958
	0.00125185	24.978
	0.00125185	24.9613
	0.00125658	24.9259
	0.00125658	24.9222
	0.00125185	24.8856
	0.00125185	24.8779
	0.00125185	24.8461
	0.00125185	24.8222
	0.00125658	24.8179
	0.00125658	24.7675
	0.00125185	24.7679
	0.00125658	24.7374
	0.00125185	24.7268
	0.00125658	24.693
	0.00125658	24.6607
	0.00125658	24.6455
	0.00125185	24.6482
	0.00125658	24.6132
	0.00125185	24.5759
	0.00125658	24.5706
	0.00125658	24.5322
	0.00125185	24.5277
	0.00125658	24.5094
	0.00125658	24.495
	0.00125658	24.4737
	0.00125658	24.4558
	0.00125658	24.4141
	0.00125658	24.4175
	0.00125658	24.3753
	0.00125658	24.3737
	0.00125658	24.3434
	0.00125658	24.3388
	0.00125658	24.2978
	0.00125658	24.303
	0.00125658	24.2754
	0.00126132	24.2734
	0.00125658	24.2375
	0.00125658	24.2328
	0.00126132	24.232
	0.00125658	24.1822
	0.00125658	24.1898
	0.00126132	24.1579
	0.00125658	24.1556
	0.00125658	24.1275
	0.00126132	24.1233
	0.00125658	24.1039
	0.00126132	24.0857
	0.00126132	24.0758
	0.00125658	24.0424
	0.00126132	24.0378
	0.00126132	24.0047
	0.00125658	23.9949
	0.00126132	23.9611
	0.00126132	23.9672
	0.00125658	23.9345
	0.00126132	23.9284
	0.00125658	23.9151
	0.00126132	23.8892
	0.00126132	23.8817
	0.00126132	23.8596
	0.00126132	23.8531
	0.00126132	23.8289
	0.00125658	23.8083
	0.00126132	23.8201
	0.00126132	23.7753
	0.00126132	23.7612
	0.00126132	23.7448
	0.00126132	23.741
	0.00126132	23.7357
	0.00126132	23.6874
	0.00126132	23.7046
	0.00126132	23.6692
	0.00126132	23.654
	0.00126132	23.6426
	0.00126132	23.6221
	0.00126132	23.6267
	0.00126132	23.6019
	0.00126132	23.5875
	0.00126132	23.5864
	0.00126132	23.5541
	0.00126132	23.5457
	0.00126132	23.5408
	0.00126608	23.5081
	0.00126132	23.5008
	0.00126132	23.4834
	0.00126608	23.4789
	0.00126132	23.4327
	0.00126132	23.4306
	0.00126608	23.4273
	0.00126132	23.399
	0.00126608	23.3873
	0.00126608	23.3804
	0.00126132	23.3519
	0.00126608	23.3466
	0.00126132	23.3211
	0.00126132	23.315
	0.00126608	23.3074
	0.00126608	23.3177
	0.00126132	23.2789
	0.00126608	23.2702
	0.00126132	23.2611
	0.00126132	23.2436
	0.00126608	23.2466
	0.00126132	23.2177
	0.00126132	23.2117
	0.00126608	23.1862
	0.00126132	23.1664
	0.00126608	23.1634
	0.00126608	23.1569
	0.00126132	23.1284
	0.00126608	23.1243
	0.00126132	23.1216
	0.00126132	23.0843
	0.00126608	23.0882
	0.00126608	23.0814
	0.00126608	23.0596
	0.00126608	23.049
	0.00126132	23.0635
	0.00126608	23.0258
	0.00126608	23.0114
	0.00126608	23.011
	0.00126608	23.0236
	0.00126608	22.9818
	0.00126132	22.9738
	0.00126608	22.9662
	0.00126608	22.9787
	0.00126608	22.9618
	0.00126608	22.9419
	0.00126608	22.9335
	0.00126608	22.9384
	0.00126608	22.9267
	0.00126608	22.9099
	0.00126608	22.897
	0.00126608	22.8845
	0.00126608	22.9068
	0.00126608	22.8944
	0.00126608	22.8822
	0.00126608	22.8727
	0.00126608	22.8564
	0.00126608	22.8712
	0.00126132	22.8685
	0.00126608	22.8556
	0.00126608	22.8434
	0.00127081	22.8442
	0.00126608	22.8336
	0.00126608	22.829
	0.00126608	22.8286
	0.00126608	22.7952
	0.00126608	22.7902
	0.00127081	22.7807
	0.00126608	22.7644
	0.00126608	22.7499
	0.00126608	22.742
	0.00126608	22.7287
	0.00126608	22.7058
	0.00126608	22.699
	0.00126608	22.6899
	0.00126132	22.6793
	0.00126608	22.6743
	0.00126608	22.6736
	0.00127081	22.7131
	0.00126608	22.7477
	0.00126608	22.8309
	0.00126608	22.9562
	0.00126608	23.0927
	0.00126608	23.2725
	0.00127081	23.4473
	0.00126608	23.665
	0.00127081	23.8908
	0.00126608	24.1488
	0.00126608	24.4171
	0.00127081	24.7082
	0.00127081	25.0236
	0.00127081	25.3827
	0.00127081	25.7226
	0.00127555	26.0888
	0.00127555	26.4878
	0.00127555	26.8895
	0.00128029	27.2874
	0.00127555	27.6837
	0.00127555	28.0761
	0.00128029	28.5084
	0.00128504	28.94
	0.00128504	29.3482
	0.00129452	29.7571
	0.00129452	30.145
	0.001304	30.5194
	0.00130875	30.8995
	0.00131349	31.2403
	0.00132297	31.5846
	0.00132297	31.9368
	0.00133246	32.2584
	0.00134194	32.5742
	0.00134668	32.9016
	0.00135617	33.2088
	0.00136565	33.5098
	0.00137514	33.8119
	0.00138462	34.1292
	0.00138936	34.4158
	0.00139885	34.735
	0.00140833	35.0322
	0.0014178	35.3312
	0.00143203	35.6425
	0.00144151	35.9476
	0.00145574	36.2649
	0.00146523	36.5709
	0.00147471	36.8798
	0.00148419	37.1956
	0.00149842	37.4947
	0.0015079	37.836
	0.00152213	38.1332
	0.00153636	38.4417
	0.00154584	38.7446
	0.00156007	39.0835
	0.00156955	39.394
	0.00158378	39.7153
	0.00159325	40.0173
	0.00161222	40.3551
	0.0016217	40.6675
	0.00163593	41.0053
	0.00164542	41.3185
	0.00165964	41.6498
	0.00167861	41.9732
	0.00168809	42.3145
	0.00170706	42.6508
	0.00172129	42.9966
	0.00173077	43.3455
	0.001745	43.6731
	0.00175923	44.0209
	0.00177818	44.3626
	0.00179241	44.7173
	0.00180664	45.0698
	0.00182086	45.4063
	0.00183509	45.7503
	0.00185406	46.1124
	0.00186354	46.4825
	0.00188251	46.8452
	0.00189674	47.2247
	0.00191571	47.5695
	0.00192992	47.9395
	0.00194415	48.3279
	0.00196312	48.6904
	0.00197734	49.061
	0.00199631	49.444
	0.00201054	49.8242
	0.00202951	50.1977
	0.00204373	50.5943
	0.00205796	50.9865
	0.00208167	51.3654
	0.0020959	51.7751
	0.00211485	52.1668
	0.00212908	52.5648
	0.00214331	52.9541
	0.00216702	53.3711
	0.00218124	53.7728
	0.00220021	54.1737
	0.00221444	54.5644
	0.00223341	54.9701
	0.00225236	55.3701
	0.00226659	55.7558
	0.00228556	56.154
	0.00230453	56.5424
	0.0023235	56.9172
	0.00234246	57.3347
	0.00236143	57.4979
	0.00237092	56.5922
	0.0023804	56.0435
	0.00238514	55.6308
	0.00238989	55.302
	0.00239463	55.0185
	0.00239463	54.7749
	0.00239937	54.5629
	0.0024041	54.3816
	0.0024041	54.2357
	0.00240884	54.0734
	0.00240884	53.945
	0.00240884	53.8325
	0.0024136	53.7128
	0.0024136	53.6011
	0.00241833	53.4885
	0.00241833	53.4019
	0.00241833	53.3008
	0.00241833	53.2199
	0.00242307	53.1492
	0.00242307	53.0831
	0.00241833	53.0033
	0.00242307	52.9364
	0.00242307	52.8623
	0.00242307	52.7988
	0.00242307	52.7396
	0.00242307	52.6563
	0.00242781	52.6054
	0.00242781	52.5385
	0.00242781	52.4891
	0.00242781	52.4203
	0.00242781	52.3873
	0.00243255	52.3158
	0.00242781	52.2736
	0.00242781	52.2326
	0.00243255	52.1699
	0.00243255	52.1148
	0.00243255	52.0749
	0.00243255	52.0407
	0.0024373	52.0016
	0.0024373	51.9681
	0.00243255	51.951
	0.0024373	51.9309
	0.0024373	51.8887
	0.0024373	51.848
	0.0024373	51.8195
	0.0024373	51.78
	0.0024373	51.769
	0.0024373	51.7317
	0.00244204	51.7003
	0.0024373	51.666
	0.0024373	51.663
	0.00244204	51.6257
	0.0024373	51.586
	0.00244204	51.5642
	0.00244204	51.549
	0.00244204	51.5178
	0.00244204	51.5106
	0.00244204	51.4885
	0.00244678	51.438
	0.00244204	51.4399
	0.00244204	51.4
	0.00244678	51.3772
	0.00244204	51.3602
	0.00244678	51.3267
	0.00244678	51.3221
	0.00244678	51.2924
	0.00244678	51.2602
	0.00244678	51.2549
	0.00244204	51.2324
	0.00244678	51.2115
	0.00244678	51.1776
	0.00245152	51.1712
	0.00244678	51.1241
	0.00244678	51.1218
	0.00244678	51.0846
	0.00244678	51.0873
	0.00244678	51.0652
	0.00245152	51.0424
	0.00244678	51.0078
	0.00245152	51.0089
	0.00244678	50.9915
	0.00244678	50.9691
	0.00244678	50.9314
	0.00245152	50.9292
	0.00245152	50.9177
	0.00245152	50.8972
	0.00244678	50.9
	0.00244678	50.8627
	0.00245152	50.8509
	0.00245152	50.8429
	0.00245152	50.8144
	0.00245152	50.7938
	0.00245152	50.776
	0.00245627	50.7691
	0.00245152	50.7547
	0.00245152	50.7346
	0.00245152	50.7125
	0.00245627	50.7072
	0.00245627	50.7015
	0.00245627	50.6726
	0.00245152	50.6711
	0.00245152	50.6502
	0.00245152	50.6286
	0.00245152	50.6172
	0.00245627	50.594
	0.00245627	50.5848
	0.00245152	50.58
	0.00245152	50.5537
	0.00245627	50.5544
	0.00245627	50.5134
	0.00245627	50.5066
	0.00245627	50.5119
	0.00245627	50.4885
	0.00245627	50.4773
	0.00245627	50.4803
	0.00245627	50.445
	0.00245627	50.4351
	0.00246101	50.4294
	0.00245152	50.4131
	0.00245627	50.4028
	0.00245627	50.3914
	0.00245627	50.358
	0.00245627	50.3652
	0.00246101	50.3625
	0.00245627	50.3557
	0.00245627	50.3219
	0.00245627	50.3253
	0.00245627	50.3108
	0.00246101	50.2812
	0.00246101	50.2793
	0.00245627	50.2633
	0.00245627	50.2482
	0.00245627	50.2565
	0.00245627	50.2151
	0.00246101	50.2082
	0.00246101	50.2029
	0.00245627	50.1775
	0.00246101	50.1649
	0.00246101	50.152
	0.00246101	50.1421
	0.00246101	50.1413
	0.00246101	50.1136
	0.00245627	50.1079
	0.00246101	50.0912
	0.00246101	50.0608
	0.00246101	50.0563
	0.00246101	50.0479
	0.00246101	50.0186
	0.00246101	50.0061
	0.00246101	50.0289
	0.00246575	49.9825
	0.00246101	49.9783
	0.00246101	49.9791
	0.00246101	49.9494
	0.00246101	49.943
	0.00246101	49.943
	0.00246575	49.9403
	0.00246101	49.9054
	0.00246101	49.9058
	0.00246101	49.9061
	0.00246101	49.8993
	0.00246575	49.8864
	0.00246101	49.8685
	0.00246101	49.8697
	0.00246575	49.8643
	0.00246101	49.8719
	0.00246101	49.8355
	0.00246575	49.8339
	0.00246101	49.8343
	0.00246101	49.8297
	0.00246575	49.7963
	0.00246101	49.7837
	0.00246575	49.7979
	0.00246575	49.7932
	0.00246101	49.8096
	0.00246575	49.8685
	0.00246575	49.9479
	0.00246101	50.0838
	0.00246575	50.2482
	0.00246575	50.4401
	0.00246575	50.6502
	0.00246575	50.8691
	0.00246575	51.1063
	0.00247049	51.3904
	0.00246575	51.6797
	0.00247049	51.9962
	0.00247049	52.3372
	0.00247049	52.6875
	0.00247049	53.0606
	0.00247049	53.4415
	0.00247523	53.8503
	0.00247998	54.2604
	0.00247998	54.659
	0.00247998	55.0478
	0.00248946	55.4305
	0.00248946	55.7995
	0.0024942	56.1951
	0.00250369	56.5508
	0.00250843	56.8947
	0.00251317	57.2307
	0.00252265	57.5929
	0.00253214	57.9155
	0.00253688	58.2483
	0.00254637	58.5779
	0.00255111	58.8825
	0.00255585	59.2189
	0.00257008	59.5271
	0.00257955	59.8736
	0.00258903	60.1925
	0.00259852	60.5158
	0.002608	60.8456
	0.00261749	61.1722
	0.00262697	61.4963
	0.00263646	61.838
	0.00265068	62.1777
	0.00266017	62.5186
	0.00266965	62.8458
	0.00268388	63.1974
	0.00269336	63.5276
	0.00270759	63.892
	0.00271707	64.2253
	0.0027313	64.5753
	0.00274077	64.9158
	0.002755	65.26
	0.00276922	65.5774
	0.00277871	65.9281
	0.00279293	66.2542
	0.00280716	66.5957
	0.00282139	66.9394
	0.00283561	67.2631
	0.00284984	67.6032
	0.00286407	67.9392
	0.00287829	68.282
	0.00289252	68.618
	0.00290675	68.9779
	0.00292096	69.3222
	0.00293519	69.6626
	0.00294941	70.0019
	0.00296364	70.359
	0.00298261	70.7217
	0.00299684	71.0937
	0.00301106	71.4175
	0.00303003	71.7918
	0.00304426	72.1624
	0.00305847	72.5204
	0.00307744	72.9042
	0.00309641	73.288
	0.00310589	73.6588
	0.00312486	74.0472
	0.00314383	74.4243
	0.00315806	74.7928
	0.00317228	75.1926
	0.00319125	75.573
	0.00320548	75.9561
	0.00322445	76.3462
	0.00323866	76.7317
	0.00325763	77.1315
	0.00327186	77.5233
	0.00329083	77.9192
	0.00330979	78.3225
	0.00332876	78.7147
	0.00334299	79.1497
	0.00336196	79.5583
	0.00338093	79.9668
	0.00339988	80.4
	0.00341411	80.7998
	0.00343308	81.2217
	0.00344731	81.6377
	0.00346627	82.0569
	0.00348524	82.4813
	0.00350421	82.8965
	0.00351844	82.5537
	0.00352792	81.7775
	0.00353741	81.2527
	0.00354215	80.8545
	0.00354689	80.5338
	0.00355163	80.2679
	0.00355163	80.0332
	0.00355636	79.8357
	0.00355636	79.6611
	0.00356112	79.4929
	0.00356112	79.3477
	0.00356112	79.2418
	0.00356586	79.1075
	0.00356586	79.0004
	0.00357059	78.8937
	0.00357533	78.8026
	0.00357059	78.6972
	0.00357059	78.6276
	0.00357533	78.5391
	0.00357533	78.4653
	0.00358007	78.3905
	0.00357533	78.3164
	0.00358007	78.2476
	0.00358007	78.1837
	0.00358007	78.1206
	0.00358007	78.0504
	0.00358007	78.0089
	0.00358482	77.9328
	0.00358482	77.9037
	0.00358482	77.8371
	0.00358956	77.7889
	0.00358956	77.7435
	0.00358482	77.6814
	0.00358482	77.6343
	0.00358482	77.597
	0.00358956	77.5495
	0.00358956	77.4932
	0.00358956	77.4522
	0.0035943	77.4108
	0.0035943	77.3808
	0.0035943	77.3381
	0.00358956	77.2918
	0.0035943	77.255
	0.00359904	77.2143
	0.0035943	77.1748
	0.0035943	77.1357
	0.0035943	77.1072
	0.00359904	77.0867
	0.00359904	77.065
	0.00359904	77.0273
	0.0035943	76.9794
	0.0035943	76.9491
	0.00359904	76.9133
	0.00359904	76.9114
	0.00359904	76.8738
	0.00359904	76.8309
	0.00360378	76.7932
	0.00360378	76.7902
	0.00359904	76.7511
	0.00360378	76.723
	0.00359904	76.6886
	0.00360378	76.6884
	0.00360378	76.6512
	0.00360378	76.6147
	0.00360378	76.6101
	0.00360378	76.5751
	0.00360853	76.5763
	0.00360378	76.5336
	0.00360378	76.5015
	0.00360853	76.4862
	0.00360378	76.4524
	0.00360853	76.4516
	0.00360853	76.4266
	0.00360378	76.4164
	0.00360378	76.3737
	0.00360853	76.3669
	0.00360853	76.3308
	0.00360853	76.303
	0.00360853	76.3015
	0.00360378	76.2753
	0.00360853	76.2559
	0.00360853	76.2335
	0.00360853	76.2248
	0.00360853	76.194
	0.00361327	76.1864
	0.00361327	76.1632
	0.00360853	76.1502
	0.00361327	76.1107
	0.00361327	76.1051
	0.00361327	76.0952
	0.00361327	76.0674
	0.00360853	76.0659
	0.00360853	76.0317
	0.00361327	76.0237
	0.00361327	75.9903
	0.00361327	75.988
	0.00361327	75.98
	0.00361327	75.9488
	0.00361327	75.9564
	0.00361327	75.9196
	0.00361327	75.9128
	0.00361327	75.8858
	0.00361327	75.8816
	0.00361801	75.8748
	0.00361327	75.8432
	0.00361327	75.8413
	0.00361801	75.8337
	0.00361327	75.8068
	0.00361801	75.7944
	0.00361327	75.7733
	0.00361327	75.763
	0.00361801	75.7326
	0.00361801	75.7163
	0.00361327	75.7284
	0.00361801	75.7072
	0.00361327	75.6825
	0.00361327	75.6882
	0.00361801	75.6703
	0.00361801	75.6498
	0.00361801	75.646
	0.00361801	75.6167
	0.00361801	75.6107
	0.00361801	75.6179
	0.00361801	75.5692
	0.00361801	75.5764
	0.00361801	75.578
	0.00361801	75.5574
	0.00362275	75.532
	0.00361801	75.5384
	0.00361801	75.5031
	0.00361801	75.4985
	0.00361801	75.4985
	0.00362275	75.4621
	0.00362275	75.4525
	0.00362275	75.4529
	0.00361801	75.4467
	0.00361801	75.421
	0.00361801	75.4271
	0.00362275	75.4104
	0.00362275	75.3898
	0.00361801	75.3781
	0.00362275	75.3697
	0.00361801	75.3423
	0.00362275	75.3408
	0.00362275	75.3393
	0.00362275	75.2994
	0.00361801	75.3101
	0.00362275	75.3077
	0.00361801	75.2827
	0.00362275	75.2633
	0.00362275	75.2705
	0.00362275	75.2656
	0.00362275	75.2337
	0.00362275	75.2181
	0.00362275	75.226
	0.00362275	75.2435
	0.00362275	75.3292
	0.00362275	75.4339
	0.0036275	75.5708
	0.0036275	75.7649
	0.00362275	75.9926
	0.00362275	76.2525
	0.00362275	76.5476
	0.0036275	76.8617
	0.0036275	77.1938
	0.0036275	77.578
	0.00363224	77.9443
	0.00363224	78.3494
	0.00363224	78.7264
	0.00363698	79.122
	0.00363698	79.5165
	0.00364172	79.9201
	0.00364172	80.3298
	0.00364646	80.7506
	0.00365121	81.1228
	0.00365595	81.4926
	0.00366069	81.884
	0.00367017	82.242
	0.00367492	82.5862
	0.0036844	82.9294
	0.00368914	83.2781
	0.00369863	83.6059
	0.00370337	83.9262
	0.00371284	84.2618
	0.00372234	84.6095
	0.00373181	84.92
	0.00373655	85.2561
	0.00374604	85.5656
	0.00376026	85.8969
	0.00376501	86.2183
	0.00377449	86.5317
	0.00378872	86.8604
	0.0037982	87.1781
	0.00381243	87.5235
	0.00382191	87.8378
	0.00383614	88.198
	0.00384562	88.5267
	0.00385985	88.8566
	0.00386933	89.185
	0.00388356	89.5316
	0.00389303	89.8652
	0.00390726	90.207
	0.00392149	90.5404
	0.00393097	90.8916
	0.00394994	91.2036
	0.00395942	91.4962
	0.00397365	91.8234
	0.00398788	92.1631
	0.0040021	92.4972
	0.00401633	92.843
	0.00403055	93.1827
	0.00404478	93.5126
	0.00405901	93.8677
	0.00407322	94.2218
	0.00409219	94.5946
	0.00410168	94.9639
	0.0041159	95.3234
	0.00413013	95.6916
	0.0041491	96.0481
	0.00416807	96.3916
	0.00418229	96.7601
	0.00419178	97.1072
	0.00421549	97.4686
	0.0042297	97.833
	0.00424867	98.1819
	0.0042629	98.552
	0.00427712	98.9176
	0.00429135	99.2817
	0.00431032	99.6765
	0.00432929	100.041
	0.00433877	100.438
	0.00436248	100.821
	0.00437671	101.202
	0.00439568	101.579
	0.00440989	101.976
	0.00442886	102.347
	0.00444783	102.74
	0.00446206	103.147
	0.00448102	103.542
	0.00449999	103.93
	0.00451422	104.349
	0.00453319	104.745
	0.0045474	105.137
	0.00456637	105.541
	0.00458534	105.964
	0.00460431	106.379
	0.00462328	106.768
	0.00464225	107.201
	0.00465647	107.581
	0.00467544	108
	0.00469441	108.406
	0.00471338	108.823
	0.00473234	108.539
	0.00474182	107.668
	0.00474656	107.09
	0.00475605	106.68
	0.00476079	106.333
	0.00476079	106.043
	0.00476553	105.8
	0.00477027	105.585
	0.00477027	105.391
	0.00477027	105.23
	0.00477501	105.076
	0.00477501	104.941
	0.00477501	104.8
	0.00477976	104.683
	0.00477976	104.562
	0.00477976	104.467
	0.0047845	104.382
	0.0047845	104.276
	0.0047845	104.187
	0.00478924	104.105
	0.00478924	104.032
	0.00478924	103.964
	0.00479398	103.884
	0.00479398	103.807
	0.00479398	103.727
	0.00479873	103.692
	0.00479873	103.619
	0.00479398	103.545
	0.00479873	103.497
	0.00479873	103.425
	0.00479873	103.377
	0.00479873	103.32
	0.00479873	103.289
	0.00480347	103.23
	0.00479873	103.178
	0.00480347	103.122
	0.00480347	103.082
	0.00480347	103.046
	0.00480347	102.986
	0.00480821	102.945
	0.00480821	102.886
	0.00480347	102.854
	0.00480821	102.817
	0.00480821	102.779
	0.00480821	102.733
	0.00480821	102.694
	0.00480821	102.67
	0.00481295	102.66
	0.00480821	102.616
	0.00481295	102.581
	0.00480821	102.552
	0.00480821	102.509
	0.00481295	102.474
	0.00481295	102.438
	0.00481295	102.406
	0.00481295	102.387
	0.00481769	102.367
	0.00481769	102.323
	0.00481295	102.288
	0.00481295	102.27
	0.00481295	102.244
	0.00481769	102.208
	0.00481769	102.159
	0.00481769	102.161
	0.00481769	102.129
	0.00481769	102.092
	0.00481769	102.096
	0.00481769	102.052
	0.00481769	102.011
	0.00481769	102.014
	0.00482244	101.97
	0.00482244	101.946
	0.00481769	101.941
	0.00481769	101.895
	0.00481769	101.9
	0.00482244	101.845
	0.00482244	101.815
	0.00482244	101.821
	0.00481769	101.786
	0.00482244	101.784
	0.00482718	101.738
	0.00482244	101.742
	0.00482244	101.704
	0.00482244	101.706
	0.00482718	101.668
	0.00482718	101.671
	0.00482718	101.625
	0.00482244	101.624
	0.00482244	101.59
	0.00482718	101.58
	0.00482718	101.554
	0.00482718	101.551
	0.00482718	101.51
	0.00482244	101.514
	0.00482244	101.479
	0.00482718	101.475
	0.00482718	101.455
	0.00482718	101.435
	0.00482718	101.404
	0.00483192	101.411
	0.00482718	101.412
	0.00482718	101.377
	0.00482718	101.368
	0.00482718	101.331
	0.00483192	101.336
	0.00483192	101.313
	0.00482718	101.29
	0.00482718	101.29
	0.00483192	101.253
	0.00483192	101.239
	0.00483192	101.251
	0.00483192	101.215
	0.00482718	101.219
	0.00483192	101.184
	0.00483192	101.191
	0.00483192	101.177
	0.00483192	101.14
	0.00483192	101.139
	0.00483192	101.094
	0.00483192	101.096
	0.00483666	101.078
	0.00483192	101.058
	0.00483192	101.054
	0.00483192	101.061
	0.00483192	101.027
	0.00483192	101.034
	0.00483192	100.989
	0.00483192	100.993
	0.00483192	100.978
	0.00483666	100.966
	0.00483192	100.941
	0.00483666	100.943
	0.00483192	100.952
	0.00483192	100.922
	0.00483666	100.911
	0.00483666	100.913
	0.00483666	100.895
	0.00483666	100.88
	0.00483666	100.877
	0.00483192	100.837
	0.00483666	100.837
	0.00483666	100.836
	0.00483666	100.797
	0.00483666	100.795
	0.00483666	100.79
	0.00483666	100.789
	0.00483666	100.772
	0.00483666	100.761
	0.00483666	100.751
	0.00483666	100.727
	0.0048414	100.717
	0.00483666	100.714
	0.00483666	100.684
	0.0048414	100.685
	0.00483666	100.678
	0.0048414	100.675
	0.00483666	100.649
	0.00483666	100.644
	0.0048414	100.637
	0.0048414	100.627
	0.00483666	100.598
	0.0048414	100.594
	0.00483666	100.608
	0.00483666	100.585
	0.0048414	100.563
	0.0048414	100.574
	0.0048414	100.567
	0.0048414	100.535
	0.00483666	100.517
	0.0048414	100.524
	0.0048414	100.53
	0.0048414	100.501
	0.0048414	100.495
	0.0048414	100.492
	0.0048414	100.496
	0.0048414	100.455
	0.0048414	100.446
	0.0048414	100.456
	0.0048414	100.457
	0.0048414	100.419
	0.0048414	100.411
	0.0048414	100.417
	0.0048414	100.417
	0.0048414	100.376
	0.0048414	100.388
	0.0048414	100.367
	0.0048414	100.361
	0.0048414	100.334
	0.00484615	100.34
	0.0048414	100.334
	0.0048414	100.334
	0.0048414	100.313
	0.0048414	100.3
	0.0048414	100.297
	0.00484615	100.29
	0.0048414	100.273
	0.00484615	100.269
	0.0048414	100.267
	0.0048414	100.258
	0.00484615	100.236
	0.00484615	100.216
	0.0048414	100.218
	0.00484615	100.21
	0.0048414	100.208
	0.0048414	100.207
	0.00484615	100.173
	0.00484615	100.181
	0.00484615	100.167
	0.00484615	100.177
	0.0048414	100.144
	0.0048414	100.14
	0.00484615	100.137
	0.00484615	100.141
	0.00484615	100.124
	0.00484615	100.12
	0.0048414	100.101
	0.00484615	100.095
	0.00484615	100.106
	0.00484615	100.076
	0.00484615	100.065
	0.00484615	100.054
	0.00484615	100.063
	0.00484615	100.055
	0.00484615	100.038
	0.00484615	100.023
	0.00484615	100.029
	0.00484615	100.025
	0.00484615	100.032
	0.00484615	100.025
	0.00484615	99.9756
	0.00484615	99.9942
	0.00484615	99.9904
	0.00484615	99.9855
	0.00484615	99.9821
	0.00484615	99.9505
	0.00484615	99.9384
	0.00484615	99.9577
	0.00485089	99.9532
	0.00485089	99.9539
	0.00484615	99.9224
	0.00484615	99.914
	0.00484615	99.9155
	0.00484615	99.9121
	0.00485089	99.9106
	0.00485089	99.8897
	0.00484615	99.8738
	0.00484615	99.8635
	0.00484615	99.8631
	0.00485089	99.8627
	0.00485089	99.8631
	0.00485089	99.8266
	0.00484615	99.8224
	0.00485089	99.8266
	0.00484615	99.827
	0.00485089	99.8247
	0.00485089	99.805
	0.00485089	99.8057
	0.00485089	99.7928
	0.00484615	99.7981
	0.00484615	99.7878
	0.00485089	99.7795
	0.00485089	99.7765
	0.00485089	99.7643
	0.00485089	99.7514
	0.00484615	99.7461
	0.00485089	99.7491
	0.00485089	99.7388
	0.00485089	99.7165
	0.00484615	99.7115
	0.00485089	99.7149
	0.00484615	99.7123
	0.00485089	99.7191
	0.00485089	99.707
	0.00485089	99.6708
	0.00484615	99.6739
	0.00484615	99.6659
	0.00485089	99.6777
	0.00485089	99.678
	0.00485089	99.6587
	0.00485089	99.6408
	0.00485089	99.6397
	0.00484615	99.6419
	0.00485089	99.6339
	0.00485089	99.6412
	0.00485089	99.6066
	0.00485089	99.6184
	0.00485089	99.6005
	0.00485089	99.5891
	0.00485089	99.5952
	0.00485089	99.594
	0.00485089	99.5933
	0.00485563	99.5591
	0.00485089	99.5572
	0.00485089	99.5613
	0.00485089	99.5595
	0.00485089	99.5659
	0.00485089	99.5686
	0.00485089	99.5348
	0.00485089	99.5238
	0.00485089	99.5177
	0.00485089	99.5165
	0.00485089	99.512
	0.00485563	99.5268
	0.00485563	99.5123
	0.00485563	99.4937
	0.00485089	99.4743
	0.00485089	99.4873
	0.00485089	99.4892
	0.00485563	99.4842
	0.00485563	99.4793
	0.00485089	99.4766
	0.00485089	99.469
	0.00485089	99.4523
	0.00485089	99.4557
	0.00485563	99.4489
	0.00485563	99.4455
	0.00485089	99.4356
	0.00485089	99.4143
	0.00485089	99.4056
	0.00485563	99.4078
	0.00485563	99.409
	0.00485089	99.4145
	0.00485089	99.4166
	0.00485089	99.3938
	0.00485089	99.3763
	0.00485563	99.374
	0.00485563	99.3694
	0.00485089	99.3672
	0.00485089	99.3694
	0.00485089	99.3665
	0.00485563	99.3554
	0.00485563	99.349
	0.00485563	99.3299
	0.00485089	99.3333
	0.00485563	99.3296
	0.00485089	99.3318
	0.00485563	99.3486
	0.00485563	99.3182
	0.00485089	99.3204
	0.00485089	99.3098
	0.00485563	99.3022
	0.00485089	99.2927
	0.00485563	99.3007
	0.00485563	99.2961
	0.00485089	99.2919
	0.00485563	99.2623
	0.00485563	99.2536
	0.00485563	99.2532
	0.00485563	99.2634
	0.00485563	99.2604
	0.00485089	99.2517
	0.00485563	99.2532
	0.00485089	99.2464
	0.00485563	99.2227
	0.00485563	99.219
	0.00485563	99.2179
	0.00485563	99.2171
	0.00485563	99.2095
	0.00485089	99.1984
	0.00485563	99.2076
	0.00485563	99.1844
	0.00485089	99.1855
	0.00485563	99.184
	0.00485563	99.1855
	0.00485563	99.1802
	0.00485563	99.1814
	0.00485563	99.1931
	0.00485089	99.1658
	0.00485563	99.1434
	0.00485089	99.1388
	0.00485563	99.1479
	0.00485563	99.1799
	0.00485563	99.2547
	0.00485563	99.3694
	0.00485563	99.5272
	0.00486037	99.7442
	0.00485563	100.001
	0.00485563	100.282
	0.00486037	100.609
	0.00485563	100.964
	0.00486037	101.35
	0.00486037	101.774
	0.00485563	102.205
	0.00486037	102.684
	0.00486037	103.145
	0.0048651	103.623
	0.0048651	104.094
	0.00486986	104.543
	0.0048746	105.004
	0.00487933	105.47
	0.00487933	105.924
	0.00488407	106.346
	0.00488883	106.771
	0.0048983	107.196
	0.00490304	107.577
	0.00490778	107.945
	0.00491727	108.321
	0.00492201	108.683
	0.00493149	109.026
	0.00494098	109.36
	0.00495046	109.735
	0.00495995	110.058
	0.00496469	110.411
	0.00497891	110.755
	0.0049884	111.079
	0.00499788	111.444
	0.00500737	111.764
	0.00501685	112.12
	0.00503108	112.452
	0.00504055	112.796
	0.00505478	113.144
	0.00506426	113.487
	0.00507375	113.833
	0.00508797	114.184
	0.0051022	114.516
	0.00511168	114.856
	0.00512591	115.195
	0.00514014	115.54
	0.00514962	115.858
	0.00516385	116.221
	0.00517333	116.54
	0.0051923	116.892
	0.00520653	117.221
	0.00522074	117.587
	0.00523497	117.914
	0.00524445	118.269
	0.00526342	118.621
	0.00527765	118.97
	0.00528713	119.339
	0.00530136	119.701
	0.00531558	120.054
	0.00533455	120.32
	0.00535352	120.579
	0.00536775	121.072
	0.00537722	121.547
	0.00539145	121.977
	0.00541042	122.399
	0.00542464	122.785
	0.00544361	123.123
	0.00545784	123.478
	0.00547681	123.763
	0.00549103	124.07
	0.00551	124.41
	0.00552423	124.774
	0.00553844	125.136
	0.00555741	125.488
	0.00557164	125.821
	0.00558586	126.168
	0.00560483	126.524
	0.0056238	126.86
	0.00563803	127.22
	0.005657	127.569
	0.00567122	127.922
	0.00569019	128.147
	0.00570915	128.516
	0.00572338	128.918
	0.00574234	129.314
	0.00575657	129.682
	0.00577554	130.011
	0.00578976	130.327
	0.00580873	130.653
	0.00582296	130.974
	0.00584193	131.323
	0.00585614	131.673
	0.00587985	132.02
	0.00589408	132.397
	0.00591305	132.764
	0.00593202	133.124
	0.00594624	133.496
	0.00596521	133.875
	0.00597944	134.252
	0.00599841	134.627
	0.00601738	134.992
	0.00603159	135.365
	0.0060553	135.746
	0.00606953	136.136
	0.0060885	136.493
	0.00610747	136.871
	0.00612643	137.245
	0.0061454	137.619
	0.00616437	137.986
	0.00618334	138.386
	0.0062023	138.759
	0.00621652	139.139
	0.00624023	139.502
	0.00625446	139.886
	0.00627817	140.283
	0.0062924	140.672
	0.00631137	141.066
	0.00633508	141.486
	0.00635405	141.906
	0.00636826	142.28
	0.00639197	142.681
	0.00641094	143.092
	0.00642991	143.5
	0.00644888	143.899
	0.00646785	144.315
	0.00648681	144.722
	0.00650577	145.118
	0.00652474	145.511
	0.00654845	145.904
	0.00656742	146.291
	0.00658165	146.687
	0.00660536	147.078
	0.00662433	147.488
	0.00664329	147.9
	0.00666226	148.324
	0.00668122	148.712
	0.00670019	149.107
	0.00671916	149.513
	0.00674287	149.924
	0.00676184	150.315
	0.0067808	150.707
	0.00679977	151.122
	0.00682348	151.527
	0.00684244	151.938
	0.00686615	152.342
	0.00688512	152.731
	0.00690409	153.156
	0.00692306	153.566
	0.00694677	153.968
	0.00696574	154.374
	0.00698945	154.771
	0.00700842	155.179
	0.00702737	155.577
	0.00704634	155.976
	0.00707005	156.365
	0.00708902	156.796
	0.00710799	157.208
	0.00712696	157.602
	0.00715067	158.013
	0.00716964	158.43
	0.00719334	158.86
	0.00721231	159.266
	0.00723127	159.693
	0.00725499	160.112
	0.0072787	160.546
	0.00729766	160.456
	0.00730715	159.34
	0.00731663	158.641
	0.00732136	158.115
	0.00733086	157.708
	0.00733086	157.388
	0.00733559	157.098
	0.00734033	156.852
	0.00734509	156.63
	0.00734509	156.409
	0.00734509	156.243
	0.00734983	156.066
	0.00734983	155.925
	0.00734983	155.773
	0.00735456	155.63
	0.00735456	155.508
	0.00735456	155.366
	0.0073593	155.264
	0.00736404	155.149
	0.00736404	155.046
	0.00736404	154.955
	0.00736404	154.842
	0.00736879	154.769
	0.00736879	154.667
	0.00736879	154.587
	0.00736879	154.493
	0.00737353	154.421
	0.00737353	154.343
	0.00737353	154.274
	0.00737353	154.195
	0.00737353	154.125
	0.00737827	154.04
	0.00737827	153.998
	0.00737827	153.93
	0.00737827	153.854
	0.00738301	153.784
	0.00738301	153.735
	0.00737827	153.658
	0.00738301	153.624
	0.00738301	153.537
	0.00738301	153.51
	0.00738301	153.435
	0.00738775	153.392
	0.00738775	153.347
	0.00738775	153.303
	0.00738775	153.24
	0.00738775	153.198
	0.0073925	153.164
	0.0073925	153.098
	0.00738775	153.056
	0.0073925	153.023
	0.0073925	152.983
	0.0073925	152.939
	0.0073925	152.878
	0.0073925	152.85
	0.00739724	152.788
	0.0073925	152.758
	0.00739724	152.704
	0.00739724	152.665
	0.00739724	152.627
	0.00739724	152.592
	0.00739724	152.547
	0.00739724	152.505
	0.00739724	152.473
	0.00739724	152.437
	0.00740198	152.403
	0.00740198	152.366
	0.00740198	152.33
	0.00739724	152.282
	0.00739724	152.242
	0.00740198	152.197
	0.00740198	152.156
	0.00740198	152.133
	0.00740198	152.098
	0.00740672	152.061
	0.00740672	152.023
	0.00740198	151.979
	0.00740198	151.938
	0.00740198	151.932
	0.00740672	151.89
	0.00740672	151.874
	0.00740672	151.832
	0.00740672	151.79
	0.00740672	151.75
	0.00740672	151.724
	0.00740672	151.681
	0.00740672	151.68
	0.00740672	151.648
	0.00741146	151.6
	0.00741146	151.566
	0.00741146	151.528
	0.00740672	151.516
	0.00741146	151.49
	0.00741146	151.432
	0.00741146	151.42
	0.00741146	151.402
	0.00740672	151.374
	0.00741146	151.333
	0.00741146	151.32
	0.00741146	151.303
	0.00741146	151.262
	0.00741146	151.217
	0.00741146	151.213
	0.00741146	151.19
	0.00741621	151.146
	0.00741146	151.118
	0.00741146	151.106
	0.00741621	151.059
	0.00741146	151.039
	0.00741621	151.032
	0.00741621	151.013
	0.00741146	150.961
	0.00741146	150.959
	0.00741621	150.926
	0.00741621	150.91
	0.00741621	150.885
	0.00741621	150.852
	0.00741621	150.823
	0.00741621	150.809
	0.00741621	150.782
	0.00742095	150.763
	0.00741621	150.75
	0.00741621	150.704
	0.00741621	150.7
	0.00741621	150.653
	0.00742095	150.636
	0.00742095	150.61
	0.00741621	150.588
	0.00742095	150.573
	0.00741621	150.538
	0.00741621	150.535
	0.00742095	150.484
	0.00742095	150.473
	0.00741621	150.457
	0.00742095	150.427
	0.00741621	150.406
	0.00742095	150.374
	0.00742095	150.381
	0.00742095	150.342
	0.00742095	150.327
	0.00742095	150.301
	0.00742095	150.271
	0.00742095	150.268
	0.00742095	150.243
	0.00742095	150.223
	0.00742095	150.181
	0.00742095	150.183
	0.00742095	150.158
	0.00742095	150.134
	0.00742095	150.111
	0.00742569	150.094
	0.00742569	150.066
	0.00742569	150.064
	0.00742095	150.031
	0.00742095	150.04
	0.00742095	150.002
	0.00742569	149.996
	0.00742569	149.966
	0.00742569	149.944
	0.00742095	149.929
	0.00742095	149.932
	0.00742569	149.883
	0.00742569	149.854
	0.00742569	149.854
	0.00742569	149.849
	0.00742569	149.814
	0.00742569	149.813
	0.00742569	149.773
	0.00742569	149.768
	0.00742569	149.733
	0.00742095	149.728
	0.00742569	149.696
	0.00743043	149.681
	0.00742569	149.653
	0.00742569	149.65
	0.00742569	149.738
	0.00742569	149.887
	0.00742569	150.087
	0.00743043	150.313
	0.00742569	150.57
	0.00742569	150.868
	0.00743043	151.209
	0.00743043	151.567
	0.00743043	151.972
	0.00743043	152.394
	0.00743518	152.832
	0.00743518	153.301
	0.00743518	153.767
	0.00743518	154.257
	0.00743992	154.695
	0.00744466	155.147
	0.00744466	155.61
	0.0074494	156.078
	0.00745414	156.511
	0.00746363	156.923
	0.00746837	157.311
	0.00747311	157.693
	0.00747785	158.083
	0.00748734	158.423
	0.00749208	158.774
	0.00750155	159.139
	0.00751104	159.475
	0.00752528	159.814
	0.00753001	160.147
	0.00753949	160.502
	0.00754423	160.857
	0.00755846	161.218
	0.00756794	161.57
	0.00757743	161.932
	0.00758691	162.275
	0.00760114	162.648
	0.00761062	162.978
	0.00762011	163.324
	0.00763433	163.657
	0.00764856	164
	0.00765803	164.308
	0.00767226	164.65
	0.00768174	164.96
	0.00770071	165.312
	0.0077102	165.63
	0.00771968	165.962
	0.00773391	166.285
	0.00774813	166.634
	0.00776236	166.952
	0.00778133	167.274
	0.00779081	167.591
	0.00780504	167.93
	0.00782401	168.261
	0.00783822	168.58
	0.00785245	168.938
	0.00786668	169.269
	0.0078809	169.622
	0.00789513	169.962
	0.00790936	170.307
	0.00792832	170.669
	0.00794255	171.003
	0.00796152	171.358
	0.00797575	171.716
	0.00798997	172.082
	0.00800893	172.455
	0.0080279	172.805
	0.00804212	173.166
	0.00805635	173.547
	0.00807532	173.907
	0.00808955	174.278
	0.00810851	174.649
	0.00812748	175.014
	0.00814645	175.387
	0.00816068	175.753
	0.00817965	176.112
	0.00819386	176.467
	0.00821283	176.844
	0.0082318	177.216
	0.00825077	177.595
	0.00826974	177.977
	0.00828396	178.341
	0.00830767	178.708
	0.00832663	179.095
	0.00834086	179.479
	0.00835983	179.836
	0.00837405	180.228
	0.00839776	180.613
	0.00841673	180.98
	0.0084357	181.358
	0.00845467	181.753
	0.00847364	182.12
	0.00849259	182.488
	0.00851156	182.873
	0.00853053	183.254
	0.0085495	183.627
	0.00856847	184.002
	0.00859218	184.372
	0.00860641	184.745
	0.00863012	185.097
	0.00864907	185.458
	0.00867278	185.827
	0.00869175	186.174
	0.00871072	186.534
	0.00872969	186.908
	0.00874392	186.003
	0.00875814	185.142
	0.00876288	184.568
	0.00876763	184.096
	0.00877237	183.73
	0.00877711	183.415
	0.0087866	183.146
	0.0087866	182.917
	0.00879134	182.698
	0.00879134	182.521
	0.00879134	182.351
	0.00880082	182.185
	0.00880082	182.033
	0.00880555	181.904
	0.00880555	181.758
	0.00880555	181.614
	0.00880555	181.5
	0.00881031	181.389
	0.00881031	181.274
	0.00881505	181.183
	0.00881505	181.09
	0.00881505	180.979
	0.00881505	180.87
	0.00881979	180.788
	0.00881979	180.704
	0.00881979	180.612
	0.00882452	180.525
	0.00882452	180.454
	0.00882926	180.378
	0.00882926	180.294
	0.00882926	180.236
	0.00882926	180.177
	0.00883402	180.091
	0.00882926	180.01
	0.00882926	179.948
	0.00883402	179.899
	0.00883402	179.84
	0.00883402	179.753
	0.00883875	179.721
	0.00883875	179.648
	0.00883875	179.598
	0.00883875	179.546
	0.00884349	179.48
	0.00884349	179.433
	0.00884349	179.368
	0.00884349	179.345
	0.00884823	179.292
	0.00884823	179.212
	0.00884823	179.178
	0.00884823	179.135
	0.00884349	179.073
	0.00885297	179.023
	0.00884823	178.986
	0.00884823	178.949
	0.00884823	178.919
	0.00885297	178.87
	0.00885297	178.803
	0.00885297	178.76
	0.00885772	178.718
	0.00885772	178.685
	0.00885772	178.637
	0.00885297	178.607
	0.00885772	178.566
	0.00885772	178.523
	0.00885772	178.488
	0.00885772	178.456
	0.00885772	178.415
	0.00885772	178.372
	0.00885772	178.335
	0.00886246	178.29
	0.00886246	178.272
	0.00886246	178.221
	0.00886246	178.218
	0.0088672	178.173
	0.0088672	178.139
	0.00886246	178.117
	0.0088672	178.061
	0.00886246	178.03
	0.0088672	177.994
	0.0088672	177.972
	0.0088672	177.941
	0.00887194	177.912
	0.0088672	177.875
	0.0088672	177.84
	0.0088672	177.799
	0.0088672	177.8
	0.00887194	177.768
	0.00887194	177.725
	0.00887194	177.685
	0.00887194	177.663
	0.00887194	177.644
	0.00887194	177.616
	0.00887194	177.6
	0.00887194	177.579
	0.00887194	177.538
	0.00887669	177.512
	0.00887194	177.506
	0.00887669	177.459
	0.00887669	177.458
	0.00887669	177.43
	0.00887669	177.384
	0.00887669	177.382
	0.00887669	177.343
	0.00887669	177.33
	0.00887669	177.313
	0.00887669	177.294
	0.00887669	177.277
	0.00888143	177.237
	0.00888143	177.195
	0.00887669	177.196
	0.00888143	177.154
	0.00887669	177.153
	0.00888143	177.117
	0.00888143	177.129
	0.00888143	177.101
	0.00888617	177.06
	0.00888143	177.048
	0.00888143	177.03
	0.00888143	177.012
	0.00888143	176.962
	0.00888617	176.966
	0.00888617	176.936
	0.00888617	176.929
	0.00888143	176.887
	0.00888617	176.883
	0.00888617	176.855
	0.00888617	176.833
	0.00888617	176.818
	0.00888617	176.8
	0.00888617	176.778
	0.00888617	176.747
	0.00889091	176.737
	0.00888617	176.715
	0.00888617	176.695
	0.00889091	176.662
	0.00888617	176.665
	0.00888617	176.622
	0.00889091	176.624
	0.00889091	176.587
	0.00889091	176.583
	0.00889091	176.564
	0.00888617	176.542
	0.00889091	176.519
	0.00889091	176.51
	0.00889091	176.479
	0.00889091	176.458
	0.00889091	176.455
	0.00889565	176.438
	0.00889091	176.409
	0.00889091	176.389
	0.00889091	176.393
	0.00889091	176.356
	0.00889565	176.358
	0.00889565	176.315
	0.00889565	176.306
	0.00889565	176.279
	0.00889091	176.274
	0.00889565	176.244
	0.00889565	176.236
	0.00889565	176.241
	0.00889565	176.196
	0.0089004	176.198
	0.00889565	176.156
	0.00889565	176.171
	0.00889565	176.156
	0.00889565	176.128
	0.0089004	176.113
	0.0089004	176.089
	0.00889565	176.083
	0.00889565	176.065
	0.0089004	176.054
	0.0089004	176.037
	0.0089004	176.005
	0.0089004	175.994
	0.00889565	175.968
	0.0089004	175.973
	0.0089004	175.928
	0.0089004	175.942
	0.0089004	175.902
	0.0089004	175.899
	0.0089004	175.854
	0.0089004	175.846
[truncated: 8,299 more rows]

## Sheet: 150 MPa
	Effective pressure = 150 Mpa
	Porosity = 0.207
	mechancial data			permeability measurements
	axial strain	differential stress (Mpa)		axial strain	differential stress (Mpa)	effective mean stress (Mpa)	permeability (m2)	porosity change
	0	0		0	0	150	3.56e-17	0
	4.75573e-06	0.0471305		0.0022	45.05	165.017	3.504e-17	-0.00059271
	4.75573e-06	0.0619376		0.0042	93.16	181.053	3.224e-17	-0.00127425
	0	0.0972443		0.0059	126.77	192.257	2.848e-17	-0.00190271
	0	0.124984		0.0076	162.39	204.13	2.656e-17	-0.00243607
	0	0.174328		0.0089	187.15	212.383	2.592e-17	-0.0029101
	0	0.208533		0.0122	207.82	219.273	2.24e-17	-0.00472472
	0	0.208533		0.0166	212.14	220.713	1.968e-17	-0.00786005
	0	0.211923		0.0217	212.77	220.923	1.848e-17	-0.0115545
	0	0.173946		0.0283	218.71	222.903	1.592e-17	-0.0163751
	0	0.231703		0.0408	230.6	226.867	1.36e-17	-0.0251287
	4.75573e-06	0.269269		0.0509	249.4	233.133	1.328e-17	-0.031442
	4.75573e-06	0.281433		0.0613	271.93	240.643	1.256e-17	-0.0370507
	0	0.276913		0.081	318.67	256.223	1.072e-17	-0.0460497
	0	0.289727		0.0983	366.94	272.313	8.88e-18	-0.051397
	0	0.253743
	0	0.279174
	0	0.321714
	0	0.335008
	0	0.352865
	4.75573e-06	0.405649
	0	0.454242
	0	0.516576
	0	0.556087
	0	0.610586
	0	0.657061
	0	0.686015
	0	0.676451
	0	0.667749
	0	0.667755
	0	0.678719
	0	0.685204
	0	0.647566
	0	0.630909
	4.75573e-06	0.58721
	4.75573e-06	0.592932
	4.75573e-06	0.621676
	4.75573e-06	0.642261
	0	0.698499
	0	0.74597
	0	0.776373
	0	0.796082
	0	0.846188
	0	0.901718
	4.75573e-06	0.944216
	4.75573e-06	0.964384
	0	0.973491
	0	0.959806
	0	1.00083
	0	1.03769
	0	1.0517
	4.75573e-06	1.01717
	4.75573e-06	0.973484
	4.75573e-06	0.97123
	4.75573e-06	0.968899
	4.75573e-06	1.03615
	0	1.08324
	0	1.15127
	0	1.18895
	0	1.19796
	0	1.22452
	4.75573e-06	1.24581
	4.75573e-06	1.27881
	0	1.2747
	0	1.23858
	0	1.2443
	0	1.28649
	4.75573e-06	1.32402
	4.75573e-06	1.35974
	4.75573e-06	1.3958
	4.75573e-06	1.39734
	4.75573e-06	1.35484
	0	1.32783
	0	1.3077
	0	1.30963
	0	1.31566
	0	1.36087
	0	1.39282
	4.75573e-06	1.42966
	4.75573e-06	1.44067
	0	1.47216
	0	1.50866
	0	1.49838
	0	1.49989
	4.75573e-06	1.49291
	4.75573e-06	1.47865
	4.75573e-06	1.50826
	4.75573e-06	1.52331
	4.75573e-06	1.56145
	0	1.57399
	0	1.58688
	0	1.57258
	0	1.54585
	4.75573e-06	1.57399
	4.75573e-06	1.58422
	4.75573e-06	1.58726
	4.75573e-06	1.5827
	4.75573e-06	1.60056
	0	1.61382
	0	2.06123
	0	1.72398
	4.75573e-06	1.69284
	4.75573e-06	1.69968
	4.75573e-06	1.70424
	4.75573e-06	1.70007
	4.75573e-06	1.70956
	0	1.74376
	0	1.73957
	0	1.74561
	0	1.70537
	0	1.70159
	4.75573e-06	1.69968
	4.75573e-06	1.70346
	4.75573e-06	1.74602
	4.75573e-06	1.7802
	0	1.79919
	0	1.81632
	0	1.85197
	4.75573e-06	1.90176
	4.75573e-06	1.9367
	4.75573e-06	1.9724
	4.75573e-06	1.96861
	4.75573e-06	1.97241
	0	1.96213
	0	1.972
	0	2.01463
	0	2.00546
	4.75573e-06	2.02366
	4.75573e-06	2.02139
	4.75573e-06	1.98417
	4.75573e-06	1.9671
	0	1.96518
	0	1.96861
	0	1.9758
	4.75573e-06	2.00813
	4.75573e-06	2.0449
	4.75573e-06	2.08329
	4.75573e-06	2.10759
	4.75573e-06	2.1551
	4.75573e-06	2.20332
	0	2.1976
	0	2.20524
	0	2.17179
	0	2.11787
	4.75573e-06	2.1247
	4.75573e-06	2.09317
	4.75573e-06	2.08103
	4.75573e-06	2.08593
	0	2.08706
	0	2.08216
	0	2.06543
	4.75573e-06	2.04038
	4.75573e-06	2.05063
	4.75573e-06	2.02938
	4.75573e-06	2.01038
	4.75573e-06	2.02252
	4.75573e-06	2.05063
	0	2.11939
	0	2.1684
	0	2.20219
	0	2.23181
	4.75573e-06	2.23825
	4.75573e-06	2.19913
	4.75573e-06	2.19308
	4.75573e-06	2.15359
	9.49851e-06	2.16494
	1.89841e-05	2.22719
	3.32253e-05	2.47841
	5.22094e-05	2.90525
	8.0679e-05	3.53302
	0.000104406	4.30762
	0.000132875	5.13818
	0.000166101	6.05074
	0.00019457	6.99272
	0.000232539	7.98217
	0.000261008	9.00203
	0.000298976	10.0741
	0.000336931	11.1483
	0.0003749	12.2609
	0.000412868	13.4
	0.000460321	14.5738
	0.000498277	15.7476
	0.000522003	13.8557
	0.000531502	12.6897
	0.000540987	11.9394
	0.000545743	11.4056
	0.000550486	10.9706
	0.000550486	10.6196
	0.000555229	10.3283
	0.000555229	10.0643
	0.000559971	9.83041
	0.000559971	9.61439
	0.000559971	9.41791
	0.000564714	9.2373
	0.000564714	9.07461
	0.000564714	8.91693
	0.00056947	8.7578
	0.00056947	8.62884
	0.00056947	8.498
	0.000574213	8.36621
	0.000574213	8.26444
	0.000574213	8.13948
	0.000574213	8.05343
	0.000574213	7.9283
	0.000574213	7.82712
	0.000578956	7.73801
	0.000578956	7.63165
	0.000574213	7.55532
	0.000574213	7.46987
	0.000574213	7.39238
	0.000574213	7.28907
	0.000578956	7.20764
	0.000578956	7.13599
	0.000578956	7.04218
	0.000578956	6.95246
	0.000578956	6.87393
	0.000578956	6.78199
	0.000583698	6.71061
	0.000578956	6.62512
	0.000578956	6.56057
	0.000578956	6.47212
	0.000578956	6.41358
	0.000578956	6.32881
	0.000578956	6.2571
	0.000583698	6.18759
	0.000583698	6.09926
	0.000583698	6.03986
	0.000578956	5.96425
	0.000578956	5.8784
	0.000578956	5.80889
	0.000578956	5.74623
	0.000578956	5.68242
	0.000583698	5.60001
	0.000583698	5.53544
	0.000583698	5.46412
	0.000583698	5.39323
	0.000583698	5.31515
	0.000583698	5.24756
	0.000583698	5.18414
	0.000583698	5.11882
	0.000583698	5.05476
	0.000583698	4.99647
	0.000583698	4.91752
	0.000583698	4.84383
	0.000583698	4.79749
	0.000583698	4.72418
	0.000588441	4.66111
	0.000588441	4.60908
	0.000588441	4.53576
	0.000583698	4.47729
	0.000583698	4.4027
	0.000583698	4.34663
	0.000583698	4.27181
	0.000583698	4.21669
	0.000583698	4.15177
	0.000583698	4.10276
	0.000583698	4.04315
	0.000583698	4.00364
	0.000583698	3.94708
	0.000583698	3.91741
	0.000583698	3.87603
	0.000588441	3.858
	0.000588441	3.83541
	0.000588441	3.78794
	0.000588441	3.78907
	0.000588441	3.76477
	0.000588441	3.75031
	0.000583698	3.75528
	0.000583698	3.75261
	0.000588441	3.73968
	0.000588441	3.74877
	0.000588441	3.75182
	0.000588441	3.7732
	0.000588441	3.78899
	0.000583698	3.79133
	0.000583698	3.82173
	0.000583698	3.86842
	0.000588441	3.87983
	0.000588441	3.91515
	0.000588441	3.95578
	0.000588441	3.99602
	0.000588441	4.0401
	0.000588441	4.09824
	0.000588441	4.14838
	0.000588441	4.20226
	0.000588441	4.25282
	0.000583698	4.32192
	0.000588441	4.38951
	0.000588441	4.45943
	0.000588441	4.52677
	0.000588441	4.59884
	0.000588441	4.66265
	0.000583698	4.72339
	0.000588441	4.81648
	0.000588441	4.8814
	0.000588441	4.93691
	0.000588441	5.03217
	0.000588441	5.09983
	0.000588441	5.17805
	0.000588441	5.25552
	0.000588441	5.33339
	0.000588441	5.40211
	0.000593197	5.48896
	0.000593197	5.57911
	0.000593197	5.67113
	0.000593197	5.76306
	0.000593197	5.84535
	0.000593197	5.95359
	0.000593197	6.0497
	0.000593197	6.15644
	0.000593197	6.24874
	0.000593197	6.35318
	0.000593197	6.45083
	0.000593197	6.56628
	0.000593197	6.68366
	0.000593197	6.7968
	0.00059794	6.90282
	0.00059794	7.02738
	0.00059794	7.14772
	0.000593197	7.25908
	0.000593197	7.37235
	0.000593197	7.50253
	0.00059794	7.64991
	0.00059794	7.6442
	0.00059794	7.54582
	0.000602682	7.4429
	0.00059794	7.3631
	0.00059794	7.28489
	0.00059794	7.20245
	0.00059794	7.13615
	0.00059794	7.05319
	0.000602682	6.98634
	0.000602682	6.91797
	0.00059794	6.83444
	0.000602682	6.76984
	0.000602682	6.72198
	0.000602682	6.64641
	0.000602682	6.57803
	0.000602682	6.51383
	0.000602682	6.44473
	0.000602682	6.38057
	0.000602682	6.31168
	0.000602682	6.24117
	0.000602682	6.19747
	0.000607425	6.11959
	0.000607425	6.05886
	0.000607425	5.9973
	0.000607425	5.92628
	0.000607425	5.87083
	0.000607425	5.80477
	0.000607425	5.75912
	0.000607425	5.69044
	0.000607425	5.61749
	0.000602682	5.57439
	0.000602682	5.51917
	0.000602682	5.45191
	0.000602682	5.38466
	0.000602682	5.34209
	0.000602682	5.28248
	0.000602682	5.21828
	0.000607425	5.15221
	0.000607425	5.09716
	0.000607425	5.03597
	0.000607425	4.99235
	0.000607425	4.93154
	0.000607425	4.85559
	0.000607425	4.81494
	0.000607425	4.73668
	0.000607425	4.70255
	0.000607425	4.65388
	0.000607425	4.58896
	0.000607425	4.5335
	0.000602682	4.47236
	0.000607425	4.4332
	0.000602682	4.36905
	0.000607425	4.31284
	0.000607425	4.2532
	0.000607425	4.19159
	0.000607425	4.13776
	0.000607425	4.08796
	0.000607425	4.04806
	0.000607425	3.98958
	0.000607425	3.93719
	0.000607425	3.89159
	0.000607425	3.82626
	0.000607425	3.77081
	0.000607425	3.74222
	0.000607425	3.68046
	0.000607425	3.61777
	0.000607425	3.56879
	0.000612168	3.51181
	0.000612168	3.47851
	0.000612168	3.41342
	0.000607425	3.37201
	0.000607425	3.32646
	0.000607425	3.26394
	0.000607425	3.20643
	0.000607425	3.15629
	0.000607425	3.1168
	0.000607425	3.07197
	0.000607425	3.03039
	0.000607425	2.97398
	0.000607425	2.92291
	0.000607425	2.88066
	0.000607425	2.83382
	0.000612168	2.78066
	0.000612168	2.72788
	0.000612168	2.6804
	0.000612168	2.63858
	0.000607425	2.58998
	0.000607425	2.5464
	0.000607425	2.48452
	0.000607425	2.4544
	0.000607425	2.40123
	0.000607425	2.36398
	0.000607425	2.31425
	0.000607425	2.27064
	0.000607425	2.22044
	0.000607425	2.17975
	0.000607425	2.13419
	0.000607425	2.07723
	0.000607425	2.03164
	0.000612168	1.98948
	0.000612168	1.95342
	0.000612168	1.90973
	0.000612168	1.87062
	0.000607425	1.82993
	0.000607425	1.78897
	0.000607425	1.75285
	0.000607425	1.68412
	0.000607425	1.6469
	0.000607425	1.60892
	0.000607425	1.56296
	0.000607425	1.52419
	0.000607425	1.46305
	0.000607425	1.42017
	0.000607425	1.38099
	0.000607425	1.33431
	0.000612168	1.29633
	0.000612168	1.26367
	0.000612168	1.22836
	0.000612168	1.18693
	0.000612168	1.14325
	0.000607425	1.09352
	0.000607425	1.06554
	0.000607425	1.00235
	0.000607425	0.964384
	0.000607425	0.92602
	0.000607425	0.876626
	0.000607425	0.849657
	0.000607425	0.807822
	0.000607425	0.758516
	0.000607425	0.710254
	0.000607425	0.668299
	0.000607425	0.619084
	0.000607425	0.573153
	0.000612168	0.553424
	0.000612168	0.512388
	0.000612168	0.474749
	0.000612168	0.43033
	0.000607425	0.395746
	0.000607425	0.349065
	0.000607425	0.301935
	0.000607425	0.259054
	0.000607425	0.197116
	0.000607425	0.183822
	0.000607425	0.126857
	0.000607425	0.0908018
	0.000607425	0.0501119
	0.000607425	0.0132664
	0.000607425	-0.0371863
	0.000607425	-0.0698504
	0.000612168	-0.118861
	0.000612168	-0.143543
	0.000612168	-0.188033
	0.000612168	-0.213464
	0.000612168	-0.270811
	0.000607425	-0.296651
	0.000607425	-0.3422
	0.000607425	-0.396162
	0.000607425	-0.419327
	0.000607425	-0.454992
	0.000607425	-0.511619
	0.000607425	-0.535517
	0.000607425	-0.593612
	0.000607425	-0.618139
	0.000607425	-0.658601
	0.000607425	-0.691223
	0.000607425	-0.750159
	0.000612168	-0.79265
	0.000612168	-0.824594
	0.000612168	-0.864669
	0.000612168	-0.893991
	0.000607425	-0.920262
	0.000607425	-0.9727
	0.000607425	-1.0103
	0.000607425	-1.05397
	0.000607425	-1.09195
	0.000607425	-1.12958
	0.000607425	-1.16643
	0.000607425	-1.2044
	0.000607425	-1.25301
	0.000607425	-1.2929
	0.000607425	-1.32099
	0.000607425	-1.35672
	0.000612168	-1.4034
	0.000612168	-1.4395
	0.000612168	-1.47709
	0.000612168	-1.51812
	0.000612168	-1.55158
	0.000607425	-1.59253
	0.000607425	-1.62713
	0.000607425	-1.66132
	0.000607425	-1.70461
	0.000607425	-1.75054
	0.000607425	-1.78321
	0.000607425	-1.82352
	0.000607425	-1.86526
	0.000607425	-1.89416
	0.000607425	-1.93326
	0.000607425	-1.96552
	0.000607425	-1.9944
	0.000612168	-2.04531
	0.000612168	-2.07685
	0.000612168	-2.11252
	0.000612168	-2.14405
	0.000612168	-2.19231
	0.000612168	-2.22532
	0.000607425	-2.27002
	0.000607425	-2.29685
	0.000607425	-2.33891
	0.000607425	-2.37915
	0.000607425	-2.40423
	0.000607425	-2.43804
	0.000607425	-2.47334
	0.000607425	-2.51437
	0.000607425	-2.56225
	0.000607425	-2.58919
	0.000612168	-2.63515
	0.000612168	-2.66137
	0.000612168	-2.69821
	0.000612168	-2.74189
	0.000612168	-2.77112
	0.000612168	-2.80378
	0.000612168	-2.86041
	0.000607425	-2.89075
	0.000607425	-2.92495
	0.000607425	-2.95761
	0.000607425	-3.00015
	0.000607425	-3.01876
	0.000607425	-3.06209
	0.000607425	-3.09205
	0.000607425	-3.13009
	0.000607425	-3.15624
	0.000607425	-3.19655
	0.000607425	-3.22729
	0.000612168	-3.2721
	0.000612168	-3.30668
	0.000612168	-3.34958
	0.000612168	-3.38987
	0.000612168	-3.41722
	0.000612168	-3.45441
	0.000607425	-3.47798
	0.000607425	-3.53076
	0.000607425	-3.54404
	0.000607425	-3.58966
	0.000607425	-3.62119
	0.000607425	-3.65951
	0.000607425	-3.69635
	0.000607425	-3.73053
	0.000607425	-3.77536
	0.000607425	-3.80384
	0.000612168	-3.84182
	0.000612168	-3.8838
	0.000612168	-3.92844
	0.000612168	-3.94896
	0.000612168	-3.99682
	0.000612168	-4.01463
	0.000607425	-4.04011
	0.000607425	-4.08267
	0.000607425	-4.11455
	0.000607425	-4.14985
	0.000607425	-4.19619
	0.000607425	-4.22547
	0.000607425	-4.26
	0.000607425	-4.29799
	0.000607425	-4.33675
	0.000607425	-4.35913
	0.000607425	-4.40133
	0.000607425	-4.41801
	0.000612168	-4.46282
	0.000612168	-4.50273
	0.000612168	-4.53387
	0.000612168	-4.57411
	0.000612168	-4.59749
	0.000607425	-4.61626
	0.000607425	-4.67328
	0.000607425	-4.69493
	0.000607425	-4.72873
	0.000607425	-4.76324
	0.000607425	-4.79784
	0.000607425	-4.85061
	0.000607425	-4.87838
	0.000607425	-4.91556
	0.000607425	-4.95087
	0.000607425	-4.98925
	0.000607425	-5.01853
	0.000612168	-5.03751
	0.000612168	-5.07018
	0.000612168	-5.10912
	0.000612168	-5.145
	0.000612168	-5.18637
	0.000607425	-5.21297
	0.000607425	-5.25581
	0.000607425	-5.27751
	0.000607425	-5.29273
	0.000607425	-5.34743
	0.000607425	-5.3706
	0.000607425	-5.41122
	0.000607425	-5.45153
	0.000607425	-5.48838
	0.000607425	-5.51188
	0.000607425	-5.54415
	0.000607425	-5.55709
	0.000612168	-5.60269
	0.000612168	-5.64292
	0.000612168	-5.67939
	0.000612168	-5.70979
	0.000607425	-5.75533
	0.000607425	-5.75233
	0.000607425	-5.79015
	0.000607425	-5.82146
	0.000607425	-5.86474
	0.000607425	-5.90386
	0.000607425	-5.93917
	0.000607425	-5.97488
	0.000607425	-6.01214
	0.000607425	-6.03298
	0.000607425	-6.04931
	0.000612168	-6.08922
	0.000612168	-6.13748
	0.000612168	-6.1781
	0.000612168	-6.2062
	0.000612168	-6.23796
	0.000612168	-6.27266
	0.000612168	-6.29412
	0.000607425	-6.3338
	0.000607425	-6.36534
	0.000607425	-6.39873
	0.000607425	-6.4375
	0.000607425	-6.45994
	0.000607425	-6.4861
	0.000607425	-6.52792
	0.000607425	-6.54765
	0.000607425	-6.58563
	0.000607425	-6.63687
	0.000612168	-6.66423
	0.000612168	-6.67831
	0.000612168	-6.7178
	0.000612168	-6.74211
	0.000612168	-6.78731
	0.000612168	-6.82755
	0.000607425	-6.86175
	0.000607425	-6.89521
	0.000607425	-6.90582
	0.000607425	-6.93888
	0.000607425	-6.97455
	0.000607425	-7.00801
	0.000607425	-7.04557
	0.000607425	-7.06305
	0.000607425	-7.09723
	0.000607425	-7.12194
	0.000607425	-7.1607
	0.000607425	-7.21043
	0.000607425	-7.23014
	0.000612168	-7.24727
	0.000612168	-7.28067
	0.000612168	-7.31413
	0.000607425	-7.36159
	0.000607425	-7.37832
	0.000607425	-7.40224
	0.000607425	-7.44783
	0.000607425	-7.47062
	0.000607425	-7.51011
	0.000607425	-7.55035
	0.000607425	-7.59178
	0.000607425	-7.58681
	0.000607425	-7.62026
	0.000607425	-7.66163
	0.000607425	-7.69999
	0.000607425	-7.73307
	0.000612168	-7.74746
	0.000612168	-7.78246
	0.000612168	-7.82077
	0.000612168	-7.847
	0.000607425	-7.86067
	0.000607425	-7.91045
	0.000607425	-7.92905
	0.000607425	-7.97193
	0.000607425	-8.01183
	0.000607425	-8.04297
	0.000607425	-8.0593
	0.000607425	-8.09083
	0.000607425	-8.13148
	0.000607425	-8.15503
	0.000607425	-8.18126
	0.000607425	-8.19794
	0.000612168	-8.22721
	0.000612168	-8.26591
	0.000612168	-8.29858
	0.000612168	-8.32973
	0.000612168	-8.34605
	0.000607425	-8.38708
	0.000607425	-8.42472
	0.000607425	-8.45659
	0.000607425	-8.4813
	0.000607425	-8.49535
	0.000607425	-8.53826
	0.000607425	-8.58498
	0.000607425	-8.60772
	0.000607425	-8.61539
	0.000607425	-8.64688
	0.000607425	-8.69665
	0.000607425	-8.72643
	0.000612168	-8.72932
	0.000612168	-8.7616
	0.000612168	-8.80527
	0.000612168	-8.84438
	0.000612168	-8.85997
	0.000607425	-8.88202
	0.000607425	-8.9192
	0.000607425	-8.96329
	0.000607425	-8.9747
	0.000607425	-9.01003
	0.000607425	-9.03128
	0.000607425	-9.07913
	0.000607425	-9.09887
	0.000607425	-9.12091
	0.000607425	-9.15396
	0.000607425	-9.19532
	0.000607425	-9.209
	0.000612168	-9.21777
	0.000612168	-9.26144
	0.000612168	-9.29829
	0.000612168	-9.30989
	0.000612168	-9.33057
	0.000612168	-9.37425
	0.000607425	-9.39703
	0.000607425	-9.42703
	0.000607425	-9.45592
	0.000607425	-9.49921
	0.000607425	-9.51819
	0.000607425	-9.53944
	0.000607425	-9.57482
	0.000607425	-9.5934
	0.000607425	-9.62245
	0.000607425	-9.64693
	0.000607425	-9.68834
	0.000612168	-9.71497
	0.000612168	-9.72101
	0.000612168	-9.75634
	0.000612168	-9.78017
	0.000612168	-9.79556
	0.000607425	-9.83229
	0.000607425	-9.86535
	0.000607425	-9.87219
	0.000607425	-9.90677
	0.000607425	-9.94208
	0.000607425	-9.9622
	0.000607425	-9.98612
	0.000607425	-10.023
	0.000607425	-10.064
	0.000607425	-10.0682
	0.000607425	-10.0936
	0.000607425	-10.1399
	0.000612168	-10.1604
	0.000612168	-10.1707
	0.000612168	-10.214
	0.000607425	-10.2569
	0.000607425	-10.2649
	0.000607425	-10.2858
	0.000607425	-10.3321
	0.000607425	-10.3321
	0.000607425	-10.3705
	0.000607425	-10.3884
	0.000607425	-10.407
	0.000607425	-10.396
	0.000607425	-10.4324
	0.000607425	-10.4328
	0.000607425	-10.4335
	0.000607425	-10.4354
	0.000607425	-10.4392
	0.000612168	-10.4419
	0.000612168	-10.3994
	0.000612168	-10.3929
	0.000612168	-10.407
	0.000612168	-10.3686
	0.000607425	-10.3564
	0.000607425	-10.3242
	0.000607425	-10.3112
	0.000607425	-10.2797
	0.000607425	-10.2467
	0.000607425	-10.2167
	0.000607425	-10.1625
	0.000607425	-10.1278
	0.000607425	-10.0934
	0.000607425	-10.0264
	0.000607425	-9.97893
	0.000612168	-9.92536
	0.000612168	-9.86726
	0.000612168	-9.81162
	0.000612168	-9.73773
	0.000612168	-9.67885
	0.000607425	-9.60895
	0.000607425	-9.51627
	0.000607425	-9.43919
	0.000607425	-9.37035
	0.000607425	-9.29637
	0.000607425	-9.19381
	0.000607425	-9.11214
	0.000607425	-9.01229
	0.000607425	-8.91695
	0.000607425	-8.80376
	0.000607425	-8.70954
	0.000607425	-8.60448
	0.000612168	-8.48886
	0.000612168	-8.39263
	0.000612168	-8.28113
	0.000612168	-8.16301
	0.000612168	-8.04223
	0.000607425	-7.92683
	0.000607425	-7.80409
	0.000607425	-7.69207
	0.000607425	-7.55638
	0.000607425	-7.42342
	0.000607425	-7.283
	0.000607425	-7.15419
	0.000607425	-7.03657
	0.000607425	-6.88338
	0.000607425	-6.74456
	0.000607425	-6.60211
	0.000607425	-6.44809
	0.000612168	-6.30958
	0.000612168	-6.14868
	0.000612168	-5.99846
	0.000612168	-5.84135
	0.000612168	-5.67302
	0.000612168	-5.5038
	0.000607425	-5.34935
	0.000607425	-5.17606
	0.000607425	-5.00976
	0.000607425	-4.81412
	0.000607425	-4.62552
	0.000607425	-4.44926
	0.000607425	-4.26498
	0.000607425	-4.06934
	0.000607425	-3.87628
	0.000607425	-3.68916
	0.000607425	-3.4882
	0.000612168	-3.30407
	0.000612168	-3.11544
	0.000612168	-2.90187
	0.000612168	-2.7024
	0.000612168	-2.49764
	0.000612168	-2.27736
	0.000607425	-2.07229
	0.000607425	-1.8364
	0.000607425	-1.61556
	0.000607425	-1.38023
	0.000607425	-1.14964
	0.000607425	-0.925633
	0.000607425	-0.674468
	0.000607425	-0.442433
	0.000607425	-0.197392
	0.000607425	0.0628913
	0.000607425	0.302372
	0.000612168	0.565468
	0.000612168	0.823907
	0.000612168	1.10566
	0.000612168	1.36194
	0.000612168	1.63959
	0.000612168	1.90595
	0.000607425	2.18886
	0.000607425	2.46864
	0.000607425	2.76097
	0.000612168	3.0526
	0.000612168	3.33547
	0.000612168	3.60126
	0.000612168	3.88871
	0.000612168	4.16267
	0.000612168	4.43194
	0.000612168	4.7082
	0.000612168	4.98113
	0.000612168	5.23883
	0.000612168	5.50274
	0.000612168	5.77
	0.000612168	6.04405
	0.000616924	6.30241
	0.000616924	6.57803
	0.000616924	6.83521
	0.000616924	7.09393
	0.000621666	7.36315
	0.000621666	7.62982
	0.000621666	7.90003
	0.000621666	8.15277
	0.000626409	8.40967
	0.000626409	8.65947
	0.000631152	8.89607
	0.000631152	9.13292
	0.000635908	9.37208
	0.000635908	9.60637
	0.000635908	9.8382
	0.000640651	10.0683
	0.000645393	10.2972
	0.000645393	10.509
	0.000645393	10.7143
	0.000650136	10.9186
	0.000650136	11.1377
	0.000654879	11.335
	0.000654879	11.5391
	0.000659635	11.7485
	0.000664377	11.9324
	0.000664377	12.1192
	0.00066912	12.3025
	0.000673863	12.4809
	0.000678606	12.6805
	0.000678606	12.8498
	0.000678606	13.0273
	0.000688104	13.2047
	0.000688104	13.3608
	0.000688104	13.5412
	0.00069759	13.7056
	0.00069759	13.8691
	0.000702333	14.0316
	0.000707088	14.1914
	0.000711831	14.3501
	0.000716574	14.4964
	0.000716574	14.6719
	0.000726072	14.8231
	0.000726072	14.9684
	0.000730815	15.114
	0.000735558	15.2755
	0.000740301	15.437
	0.000740301	15.588
	0.000749799	15.743
	0.000749799	15.8981
	0.000754542	16.0473
	0.000759285	16.1972
	0.000764027	16.3426
	0.000764027	16.4958
	0.00076877	16.6345
	0.000778269	16.7826
	0.000778269	16.9269
	0.000783012	17.0739
	0.000787754	17.2168
	0.000792497	17.3531
	0.000797253	17.5034
	0.000801996	17.6428
	0.000806738	17.7921
	0.000811481	17.922
	0.000816237	18.0666
	0.000816237	18.205
	0.000825722	18.3499
	0.000825722	18.5078
	0.000835208	18.6411
	0.000835208	18.7884
	0.000839964	18.9225
	0.000849449	19.0594
	0.000849449	19.1992
	0.000854192	19.3382
	0.000863691	19.4804
	0.000863691	19.6118
	0.000873176	19.7558
	0.000873176	19.8777
	0.000882662	20.0262
	0.000882662	20.1509
	0.00089216	20.2876
	0.00089216	20.4216
	0.000901646	20.5583
	0.000906401	20.6914
	0.000911144	20.8169
	0.000911144	20.95
	0.00092063	21.078
	0.000925373	21.2056
	0.000925373	21.3397
	0.000934871	21.4775
	0.000939614	21.6013
	0.000944357	21.7304
	0.000949099	21.8413
	0.000953855	21.9823
	0.000958598	22.1148
	0.000968083	22.236
	0.000968083	22.364
	0.000977582	22.506
	0.000982325	22.6249
	0.000982325	22.754
	0.00099181	22.8887
	0.000996566	23.0055
	0.00100131	23.1449
	0.00100605	23.2535
	0.00101079	23.3758
	0.00101554	23.5095
	0.00102029	23.6247
	0.00102504	23.7476
	0.00102978	23.8753
	0.00103452	23.9994
	0.00104402	24.1331
	0.00104876	24.2724
	0.00105351	24.38
	0.00105825	24.5111
	0.00106299	24.6315
	0.00106775	24.7742
	0.00107723	24.8961
	0.00107723	25.0216
	0.00108673	25.1445
	0.00108673	25.2832
	0.00109147	25.4215
	0.00110096	25.5465
	0.0011057	25.6729
	0.00111046	25.7888
	0.0011152	25.9172
	0.00112469	26.0516
	0.00112943	26.1819
	0.00113418	26.3095
	0.00113893	26.4287
	0.00114367	26.5632
	0.00115316	26.6914
	0.00115316	26.8286
	0.00116265	26.9548
	0.00116265	27.0803
	0.00117214	27.2135
	0.0011769	27.3441
	0.00118164	27.4722
	0.00118638	27.6035
	0.00119587	27.7403
	0.00119587	27.8745
	0.00120536	28.0032
	0.00121011	28.1284
	0.00121485	28.2698
	0.00121959	28.3966
	0.00122909	28.5178
	0.00122909	28.6534
	0.00123858	28.7931
	0.00124332	28.9244
	0.00124808	29.0662
	0.00125282	29.1937
	0.0012623	29.3313
	0.00126706	29.4643
	0.0012718	29.5949
	0.00127655	29.7358
	0.00128603	29.8744
	0.00128603	30.0108
	0.00129079	30.1548
	0.00130027	30.2839
	0.00130501	30.4153
	0.00130976	30.5586
	0.00131451	30.71
	0.001324	30.8505
	0.00132874	30.9824
	0.00133348	31.1263
	0.00133824	31.2714
	0.00134773	31.415
	0.00134773	31.5527
	0.00135722	31.6926
	0.00136197	31.8491
	0.00136671	31.9961
	0.00137145	32.1325
	0.00138095	32.2871
	0.00138095	32.434
	0.00138569	32.578
	0.00139518	32.7208
	0.00139992	32.8502
	0.00140468	33.0068
	0.00140942	33.1587
	0.00141891	33.3011
	0.00142365	33.4417
	0.0014284	33.5879
	0.00143315	33.7459
	0.00144263	33.8875
	0.00144263	34.0291
	0.00145213	34.1769
	0.00145687	34.3377
	0.00146162	34.4786
	0.00146636	34.6294
	0.00147586	34.7734
	0.00147586	34.9325
	0.00148534	35.0776
	0.00149009	35.2193
	0.00149959	35.3871
	0.00149959	35.5307
	0.00150907	35.6887
	0.00151381	35.8427
	0.00151857	35.9855
	0.00152805	36.1212
	0.00152805	36.2739
	0.00153755	36.4073
	0.0015423	36.5526
	0.00154704	36.7174
	0.00155652	36.8654
	0.00155652	37.0104
	0.00156602	37.1514
	0.00157077	37.2969
	0.00158025	37.4534
	0.00158025	37.5955
	0.00158975	37.7446
	0.00159449	37.8847
	0.00160398	38.0288
	0.00160398	38.1769
	0.00161348	38.3245
	0.00162296	38.4665
	0.00162296	38.6265
	0.00163246	38.7614
	0.0016372	38.9192
	0.00164669	39.0739
	0.00164669	39.2149
	0.00165619	39.3672
	0.00166093	39.5198
	0.00167042	39.6768
	0.00167042	39.8154
	0.00167517	39.9613
	0.00168466	40.1152
	0.0016894	40.2536
	0.0016989	40.399
	0.0016989	40.5444
	0.00170838	40.6977
	0.00171788	40.8466
	0.00171788	40.9803
	0.00172737	41.1193
	0.00173211	41.2571
	0.00174161	41.4148
	0.00174161	41.5584
	0.00175109	41.7043
	0.00175584	41.8592
	0.00176058	41.9936
	0.00176534	42.1479
	0.00177482	42.2894
	0.00177956	42.4433
	0.00178906	42.6002
	0.00178906	42.7347
	0.00179855	42.8971
	0.00180329	43.0465
	0.00180805	43.2018
	0.00181753	43.345
	0.00182228	43.495
	0.00182702	43.6523
	0.00183652	43.7963
	0.00183652	43.947
	0.001846	44.0876
	0.0018555	44.2426
	0.0018555	44.385
	0.00186499	44.5312
	0.00186973	44.682
	0.00187923	44.8326
	0.00187923	44.9659
	0.00188871	45.1071
	0.00189346	45.2588
	0.00190295	45.4173
	0.0019077	45.5415
	0.00191244	45.6819
	0.00192194	45.8435
	0.00192194	45.9802
	0.00193142	46.1083
	0.00194091	46.2707
	0.00194567	46.4155
	0.00195041	46.5465
	0.00195515	46.6949
	0.00195989	46.8496
	0.00196939	47.0068
	0.00197414	47.1478
	0.00198362	47.2898
	0.00198362	47.4402
	0.00199312	47.5916
	0.00199786	47.7289
	0.00200735	47.8888
	0.00201685	48.0423
	0.00201685	48.1828
	0.00202633	48.3372
	0.00203107	48.4684
	0.00203583	48.6279
	0.00204532	48.7755
	0.00205006	48.9276
	0.00205956	49.0666
	0.0020643	49.228
	0.00206904	49.3651
	0.00207379	49.5064
	0.00208328	49.6583
	0.00208803	49.7988
	0.00209751	49.933
	0.00209751	50.0857
	0.00210701	50.2254
	0.00211175	50.3716
	0.00212124	50.5295
	0.00212124	50.674
	0.00213074	50.8208
	0.00214022	50.9702
	0.00214497	51.1104
	0.00214972	51.2657
	0.00215446	51.4245
	0.00216395	51.5685
	0.00217345	51.6923
	0.00217345	51.5753
	0.00217819	51.0827
	0.00218293	50.6945
	0.00218768	50.3758
	0.00218768	50.0792
	0.00219243	49.8054
	0.00219243	49.5771
	0.00219243	49.3627
	0.00219243	49.1646
	0.00220192	48.9779
	0.00220192	48.8076
	0.00220192	48.6316
	0.00220192	48.465
	0.00220666	48.3218
	0.00220666	48.1686
	0.00220666	48.0306
	0.00220666	47.8956
	0.00220666	47.7646
	0.00220666	47.6437
	0.00220666	47.5203
	0.00220666	47.3954
	0.0022114	47.2782
	0.0022114	47.1766
	0.0022114	47.0666
	0.0022114	46.9529
	0.0022114	46.8519
	0.0022114	46.7618
	0.0022114	46.6464
	0.0022114	46.5493
	0.0022114	46.4371
	0.00221616	46.3494
	0.00221616	46.2415
	0.00221616	46.15
	0.00221616	46.0471
	0.00221616	45.9513
	0.00221616	45.8697
	0.00221616	45.7713
	0.00221616	45.6832
	0.0022114	45.5863
	0.00221616	45.5066
	0.00221616	45.4002
	0.00221616	45.3235
	0.00221616	45.2251
	0.0022209	45.1347
	0.0022209	45.0485
	0.0022209	44.9463
	0.00221616	44.8643
	0.00221616	44.7929
	0.00221616	44.6953
	0.00221616	44.6167
	0.00221616	44.535
	0.00221616	44.4415
	0.00221616	44.3652
	0.0022209	44.2987
	0.0022209	44.2099
	0.0022209	44.1252
	0.0022209	44.0371
	0.0022209	43.9474
	0.0022209	43.8744
	0.0022209	43.7974
	0.0022209	43.726
	0.0022209	43.6443
	0.0022209	43.557
	0.0022209	43.4772
	0.0022209	43.4214
	0.00222564	43.331
	0.00222564	43.244
	0.00222564	43.1703
	0.0022209	43.1004
	0.0022209	43.0168
	0.0022209	42.9424
	0.0022209	42.8741
	0.0022209	42.7961
	0.0022209	42.7222
	0.0022209	42.6247
	0.0022209	42.5698
	0.0022209	42.4984
	0.0022209	42.4209
	0.0022209	42.3617
	0.0022209	42.2853
	0.0022209	42.2219
	0.00222564	42.1399
	0.00222564	42.0624
	0.00222564	41.9883
	0.00222564	41.934
	0.00222564	41.8653
	0.0022209	41.8144
	0.0022209	41.7376
	0.0022209	41.6706
	0.0022209	41.6127
	0.0022209	41.5367
	0.00222564	41.4801
	0.00222564	41.4137
	0.00222564	41.3461
	0.00222564	41.288
	0.0022209	41.2226
	0.0022209	41.1456
	0.00222564	41.0954
	0.00222564	41.0286
	0.00222564	40.9686
	0.00222564	40.8952
	0.00222564	40.8508
	0.00222564	40.7838
	0.00222564	40.7171
	0.0022209	40.662
	0.0022209	40.6088
	0.0022209	40.5262
	0.00222564	40.4751
	0.00222564	40.4121
	0.00222564	40.3642
	0.00222564	40.2894
	0.00222564	40.2498
	0.0022209	40.1762
	0.00222564	40.1174
	0.00222564	40.0691
	0.00222564	40.0012
	0.00222564	39.9512
	0.00222564	39.8701
	0.00222564	39.8174
	0.00222564	39.766
	0.0022209	39.7018
	0.0022209	39.6487
	0.00222564	39.5772
	0.00222564	39.5199
	0.00222564	39.4542
	0.00222564	39.406
	0.00222564	39.3402
	0.00222564	39.2924
	0.00222564	39.2153
	0.0022209	39.1765
	0.00222564	39.1238
	0.00222564	39.0539
	0.00222564	38.9857
	0.00222564	38.9312
	0.00222564	38.8746
	0.00222564	38.8074
	0.00222564	38.7569
	0.0022209	38.6999
	0.0022209	38.6433
	0.00222564	38.5794
	0.00222564	38.5225
	0.00222564	38.4731
	0.00222564	38.3979
	0.00222564	38.3429
	0.00222564	38.287
	0.00222564	38.228
	0.00222564	38.1742
	0.00222564	38.1256
	0.00222564	38.0489
	0.00222564	37.9945
	0.00222564	37.9383
	0.00222564	37.8875
	0.00222564	37.81
	0.00222564	37.7696
	0.00222564	37.7116
	0.0022209	37.6425
	0.00222564	37.5965
	0.00222564	37.5472
	0.00222564	37.4818
	0.00222564	37.4279
	0.00222564	37.3858
	0.00222564	37.3257
	0.00222564	37.2729
	0.00223039	37.208
	0.00222564	37.1643
	0.00222564	37.1153
	0.00222564	37.0587
	0.00222564	37.0142
	0.00222564	36.9676
	0.00222564	36.9136
	0.00222564	36.8604
	0.00222564	36.8126
	0.00223039	36.7639
	0.00222564	36.7032
	0.00222564	36.6683
	0.00222564	36.6
	0.00222564	36.5516
	0.00222564	36.5091
	0.00222564	36.4646
	0.00223039	36.4039
	0.00223039	36.3629
	0.00222564	36.2942
	0.00222564	36.2459
	0.00222564	36.2121
	0.00222564	36.1418
	0.00222564	36.0993
	0.00222564	36.0545
	0.00222564	35.9918
	0.00222564	35.9523
	0.00223039	35.9022
	0.00222564	35.8588
	0.00222564	35.8023
	0.00222564	35.7597
	0.00222564	35.6982
	0.00222564	35.6515
	0.00222564	35.6029
	0.00223039	35.5429
	0.00223039	35.4889
	0.00222564	35.4407
	0.00222564	35.4099
	0.00222564	35.3408
	0.00222564	35.3017
	0.00222564	35.2412
	0.00222564	35.1866
	0.00222564	35.1524
	0.00222564	35.0959
	0.00222564	35.0518
	0.00222564	34.9796
	0.00222564	34.9511
	0.00222564	34.9009
	0.00222564	34.8455
	0.00222564	34.8083
	0.00223039	34.7604
	0.00223039	34.6959
	0.00223039	34.6468
	0.00222564	34.6035
	0.00222564	34.5636
	0.00222564	34.515
	0.00222564	34.4577
	0.00222564	34.4144
	0.00222564	34.3742
	0.00222564	34.3227
	0.00222564	34.269
	0.00223039	34.2245
	0.00222564	34.1744
	0.00222564	34.1182
	0.00222564	34.0722
	0.00222564	34.0482
	0.00222564	33.9677
	0.00222564	33.9256
	0.00223039	33.888
	0.00222564	33.839
	0.00222564	33.789
	0.00222564	33.747
	0.00222564	33.6935
	0.00222564	33.659
	0.00222564	33.6012
	0.00222564	33.5484
	0.00222564	33.5097
	0.00222564	33.4599
	0.00222564	33.4139
	0.00222564	33.3653
	0.00222564	33.3152
	0.00222564	33.2761
	0.00222564	33.2461
	0.00222564	33.188
	0.00222564	33.133
	0.00223039	33.0945
	0.00223039	33.0435
	0.00222564	32.9856
	0.00222564	32.9282
	0.00222564	32.8906
	0.00222564	32.8469
	0.00222564	32.8063
	0.00222564	32.7508
	0.00222564	32.722
	0.00223039	32.6673
	0.00222564	32.6232
	0.00222564	32.5704
	0.00222564	32.5278
	0.00222564	32.4837
	0.00222564	32.4393
	0.00222564	32.4021
	0.00222564	32.3592
	0.00223039	32.305
	0.00223039	32.2487
	0.00222564	32.2111
	0.00222564	32.1674
	0.00222564	32.1093
	0.00222564	32.0607
	0.00222564	32.0143
	0.00222564	31.9711
	0.00222564	31.9168
	0.00222564	31.8806
	0.00222564	31.8336
	0.00222564	31.7941
	0.00222564	31.7522
	0.00222564	31.6877
	0.00222564	31.6273
	0.00222564	31.5928
	0.00223039	31.5559
	0.00223039	31.5198
	0.00223039	31.4609
	0.00222564	31.4135
	0.00222564	31.3766
	0.00222564	31.3284
	0.00222564	31.2851
	0.00222564	31.2453
	0.00222564	31.2011
	0.00222564	31.1453
	0.00223039	31.1055
	0.00222564	31.0612
	0.00222564	31.0253
	0.00222564	30.9847
	0.00222564	30.9182
	0.00222564	30.8821
	0.00222564	30.8416
	0.00223039	30.8046
	0.00223039	30.752
	0.00222564	30.7058
	0.00222564	30.655
	0.00222564	30.6049
	0.00222564	30.5726
	0.00222564	30.5228
	0.00222564	30.4769
	0.00222564	30.4146
	0.00222564	30.3811
	0.00222564	30.3412
	0.00222564	30.3006
	0.00222564	30.2668
	0.00222564	30.2094
	0.00222564	30.1695
	0.00222564	30.126
	0.00222564	30.0757
	0.00223039	30.0419
	0.00223039	29.996
	0.00223039	29.9595
	0.00222564	29.9148
	0.00222564	29.8501
	0.00222564	29.8213
	0.00222564	29.77
	0.00222564	29.7343
	0.00222564	29.702
	0.00222564	29.6606
	0.00223039	29.6215
	0.00222564	29.5782
	0.00222564	29.5243
	0.00222564	29.4662
	0.00222564	29.4324
	0.00222564	29.3917
	0.00222564	29.3526
	0.00223039	29.3165
	0.00223039	29.2668
	0.00223039	29.2295
	0.00222564	29.192
	0.00222564	29.1456
	0.00222564	29.0988
	0.00222564	29.0525
	0.00222564	29.0153
	0.00222564	28.9705
	0.00222564	28.9284
	0.00223039	28.8949
	0.00222564	28.86
	0.00222564	28.8156
	0.00222564	28.7764
	0.00222564	28.7115
	0.00222564	28.6909
	0.00222564	28.6267
	0.00223039	28.5918
	0.00223039	28.5535
	0.00223039	28.5132
	0.00222564	28.4745
	0.00222564	28.4289
	0.00222564	28.3932
	0.00222564	28.3552
	0.00222564	28.3078
	0.00222564	28.2705
	0.00222564	28.2169
	0.00222564	28.1794
	0.00222564	28.1292
	0.00222564	28.0893
	0.00222564	28.0566
	0.00222564	28.0153
	0.00222564	27.9765
	0.00222564	27.934
	0.00223039	27.9013
	0.00223039	27.8664
	0.00222564	27.8303
	0.00222564	27.8162
	0.00222564	27.7911
	0.00222564	27.79
	0.00222564	27.7494
	0.00222564	27.7798
	0.00222564	27.7805
	0.00223039	27.7938
	0.00222564	27.7931
	0.00222564	27.7988
	0.00222564	27.8154
	0.00222564	27.8736
	0.00222564	27.9085
	0.00222564	27.9514
	0.00222564	28.0168
	0.00223039	28.0654
	0.00223039	28.1068
	0.00222564	28.1597
	0.00222564	28.2302
	0.00222564	28.3096
	0.00222564	28.3746
	0.00222564	28.4756
	0.00222564	28.5341
	0.00222564	28.6594
	0.00222564	28.7407
	0.00222564	28.854
	0.00222564	28.9654
	0.00222564	29.0689
	0.00222564	29.1878
	0.00222564	29.3244
	0.00222564	29.4593
	0.00222564	29.5816
	0.00223039	29.7077
	0.00223039	29.8459
	0.00222564	29.9702
	0.00222564	30.1208
	0.00222564	30.2546
	0.00222564	30.4092
	0.00222564	30.5684
	0.00222564	30.7247
	0.00222564	30.8677
	0.00223039	31.02
	0.00222564	31.1689
	0.00222564	31.3259
	0.00222564	31.4792
	0.00222564	31.6672
	0.00222564	31.832
	0.00222564	32.0117
	0.00223039	32.192
	0.00223039	32.3704
	0.00223039	32.5594
	0.00222564	32.7387
	0.00222564	32.9442
	0.00222564	33.1618
	0.00222564	33.3619
	0.00222564	33.5724
	0.00222564	33.7771
	0.00222564	33.9951
	0.00223039	34.2358
	0.00223039	34.4524
	0.00222564	34.6806
	0.00222564	34.9202
	0.00222564	35.1604
	0.00222564	35.4095
	0.00223039	35.6594
	0.00223039	35.9163
	0.00223039	36.1836
	0.00223039	36.462
	0.00223039	36.7238
	0.00222564	36.9953
	0.00222564	37.2778
	0.00222564	37.5673
	0.00222564	37.8442
	0.00222564	38.1417
	0.00223039	38.4417
	0.00223039	38.7458
	0.00223039	39.0514
	0.00223039	39.3629
	0.00222564	39.6838
	0.00222564	39.981
	0.00223039	40.2864
	0.00223039	40.6031
	0.00223039	40.9227
	0.00223039	41.2312
	0.00223039	41.5717
	0.00223039	41.8908
	0.00223039	42.2105
	0.00223039	42.5143
	0.00223039	42.8144
	0.00223039	43.1183
	0.00223039	43.4235
	0.00223039	43.7263
	0.00223039	44.029
	0.00223513	44.3326
	0.00223513	44.6234
	0.00223513	44.9289
	0.00223513	45.22
	0.00223513	45.5149
	0.00223989	45.7894
	0.00223989	46.0573
	0.00223989	46.3282
	0.00223989	46.6104
	0.00224463	46.8605
	0.00224937	47.1485
	0.00224937	47.4038
	0.00224937	47.6715
	0.00224937	47.9202
	0.00224937	48.1609
	0.00225411	48.3894
	0.00225411	48.608
	0.00226361	48.8447
	0.00226361	49.0586
	0.00226361	49.2841
	0.00226836	49.498
	0.0022731	49.7058
	0.0022731	49.9208
	0.0022731	50.109
	0.0022826	50.2945
	0.0022826	50.4839
	0.00228734	50.6765
	0.00228734	50.859
	0.00229208	51.0496
	0.00229683	51.2334
	0.00229683	51.3992
	0.00230157	51.5685
	0.00230157	51.7306
	0.00231107	51.9111
	0.00231581	52.088
	0.00231581	52.2584
	0.00232055	52.4052
	0.00232529	52.5548
	0.00232529	52.7124
	0.00233479	52.8629
	0.00233479	53.0342
	0.00233954	53.1816
	0.00234428	53.3457
	0.00234903	53.4808
	0.00234903	53.621
	0.00235852	53.7623
	0.00235852	53.9218
	0.00236326	54.0801
	0.00236801	54.2164
	0.00237276	54.3671
	0.0023775	54.5069
	0.0023775	54.6404
	0.00238699	54.7901
	0.00238699	54.9317
	0.00239173	55.0692
	0.00239649	55.2084
	0.00240123	55.345
	0.00240597	55.4993
	0.00241072	55.6308
	0.00241546	55.7749
	0.00242022	55.915
	0.00242022	56.0511
	0.00242496	56.2045
	0.0024297	56.3298
	0.00243444	56.4746
	0.0024392	56.5934
	0.00244394	56.744
	0.00244868	56.8832
	0.00244868	57.0294
	0.00245817	57.1688
	0.00246293	57.3018
	0.00246767	57.4435
	0.00247241	57.576
	0.00247715	57.7188
	0.0024819	57.8554
	0.00248665	57.9953
	0.00248665	58.1244
	0.00249614	58.2634
	0.00249614	58.4036
	0.00250562	58.5395
	0.00251038	58.66
	0.00251512	58.7978
	0.00251512	58.932
	0.00251987	59.0536
	0.00252936	59.1845
	0.00253411	59.3174
	0.00253885	59.4605
	0.00254359	59.5937
	0.00254359	59.7106
	0.00255309	59.8291
	0.00255783	59.9669
	0.00256258	60.0939
	0.00256732	60.2305
	0.00257206	60.3574
	0.00257682	60.4806
	0.00258156	60.6093
	0.0025863	60.7619
	0.00259579	60.8945
	0.00259579	61.0251
	0.00260054	61.144
	0.00261003	61.2845
	0.00261003	61.4179
	0.00261477	61.5543
	0.00262427	61.6848
	0.00262427	61.8193
	0.00263376	61.9569
	0.00263376	62.1008
	0.00264326	62.2242
	0.002648	62.3587
	0.00265274	62.4965
	0.00265748	62.6291
	0.00266223	62.7529
	0.00266698	62.8756
	0.00267647	62.9906
	0.00267647	63.1353
	0.00268121	63.2668
	0.00269071	63.3932
	0.00269071	63.511
	0.00269545	63.6236
	0.00270494	63.756
	0.00270969	63.877
	0.00271444	64.0135
	0.00271918	64.1369
	0.00272392	64.2725
	0.00273342	64.4021
	0.00273342	64.5289
	0.00274291	64.6626
	0.00274765	64.7923
	0.00275239	64.9296
	0.00275715	65.0575
	0.00276189	65.1891
	0.00277137	65.3174
	0.00277137	65.4586
	0.00278087	65.5825
	0.00278562	65.704
	0.00279036	65.8457
	0.0027951	65.9678
	0.00279986	66.1241
	0.00280934	66.2418
	0.00280934	66.3672
	0.00281883	66.5112
	0.00282358	66.6541
	0.00282833	66.7805
	0.00283307	66.9212
	0.00284256	67.068
	0.00284256	67.1958
	0.00285205	67.3346
	0.0028568	67.4744
	0.00286154	67.6238
	0.00286628	67.7429
	0.00287578	67.8929
	0.00287578	68.0167
	0.00288052	68.1512
	0.00289002	68.2932
	0.00289476	68.4448
	0.00289951	68.5576
	0.00290425	68.699
	0.00291375	68.8311
	0.00291849	68.9774
	0.00292323	69.1076
	0.00292798	69.2455
	0.00293748	69.3818
	0.00293748	69.5262
	0.00294696	69.6603
	0.00294696	69.7993
	0.00295645	69.949
	0.0029612	70.0959
	0.00296595	70.2144
	0.00297069	70.3666
	0.00298019	70.4939
	0.00298493	70.65
	0.00299441	70.7952
	0.00299441	70.9186
	0.00300391	71.0504
	0.00300391	71.1997
	0.0030134	71.35
	0.00301814	71.4864
	0.00302764	71.6121
	0.00302764	71.7716
	0.00303713	71.9137
	0.00304187	72.04
	0.00304661	72.1761
	0.00305137	72.3232
	0.00306085	72.467
	0.00306085	72.608
	0.00307035	72.7568
	0.00307509	72.9008
	0.00308458	73.041
	0.00308932	73.1857
	0.00309408	73.3228
	0.00309882	73.4666
	0.00310356	73.6209
	0.00311305	73.7642
	0.0031178	73.9134
	0.00312255	74.0555
	0.00312729	74.2
	0.00313203	74.3373
	0.00314153	74.5
	0.00314153	74.6529
	0.00315102	74.7885
	0.00315576	74.9488
	0.00316526	75.0889
	0.00316526	75.2337
	0.00317474	75.3864
	0.00317949	75.5279
	0.00318899	75.6758
	0.00318899	75.8243
	0.00319847	75.9819
	0.00320321	76.1262
	0.00320797	76.2648
	0.00321745	76.4228
	0.0032222	76.5657
	0.00322694	76.7051
	0.0032317	76.8354
	0.00324118	76.9894
	0.00324592	77.1375
	0.00325542	77.2794
	0.00325542	77.407
	0.00326491	77.5649
	0.00326965	77.7146
	0.00327441	77.8503
	0.00327915	77.9968
	0.00328389	78.1479
	0.00329338	78.2976
	0.00330288	78.4448
	0.00330762	78.5773
	0.00331236	78.712
	0.00331711	78.8752
	0.0033266	79.0106
	0.0033266	79.1537
	0.00333609	79.2977
	0.00334559	79.4355
	0.00334559	79.5689
	0.00335507	79.7207
	0.00335982	79.8542
	0.00336931	79.9998
	0.00336931	80.1477
	0.00337406	80.2837
	0.00338354	80.4436
	0.0033883	80.5739
	0.00339778	80.7254
	0.00340253	80.8716
	0.00340727	81.0272
	0.00341203	81.1634
	0.00342151	81.3119
	0.00342625	81.4536
	0.00343101	81.6036
	0.0034405	81.741
	0.00344524	81.8876
	0.00344998	82.0111
	0.00345948	82.1688
	0.00346422	82.3131
	0.00346422	82.4509
	0.00347371	82.5771
	0.00347846	82.7211
	0.00348795	82.8501
	0.00349743	82.983
	0.00349743	83.1322
	0.00350693	83.2617
	0.00351642	83.3883
	0.00351642	83.5239
	0.00352592	83.6576
	0.00353066	83.7947
	0.00354015	83.9219
	0.0035449	84.0661
	0.00354964	84.2031
	0.00355913	84.3417
	0.00356387	84.4797
	0.00357337	84.6055
	0.00357811	84.761
	0.00357811	84.891
	0.0035876	85.0321
	0.0035971	85.1704
	0.00360184	85.3121
	0.00360658	85.4416
	0.00361134	85.573
	0.00362082	85.7026
	0.00362557	85.8511
	0.00363507	85.9844
	0.00363981	86.1098
	0.00364455	86.2677
	0.00365404	86.3979
	0.00365879	86.5424
	0.00366354	86.6766
	0.00366828	86.8435
	0.00367776	86.967
	0.00368252	87.0838
	0.003692	87.2248
	0.003692	87.3714
	0.0037015	87.4994
	0.00370625	87.6373
	0.00371573	87.7722
	0.00372047	87.9001
	0.00372997	87.9359
	0.00373946	87.8253
	0.00374896	87.755
	0.00374896	87.9345
	0.00375844	88.1607
	0.00376319	88.3772
	0.00376793	88.5846
	0.00377743	88.7887
	0.00377743	88.9618
	0.00378691	89.122
	0.00379167	89.2676
	0.00379641	89.4031
	0.0038059	89.5524
	0.00381539	89.6892
	0.00381539	89.8262
	0.00382488	89.963
	0.00383437	90.0887
	0.00383437	90.2375
	0.00384386	90.3628
	0.00384861	90.4996
	0.00385809	90.6459
	0.00386285	90.7833
	0.00386759	90.9208
	0.00387708	91.0695
	0.00388183	91.2114
	0.00388658	91.3512
	0.00389132	91.4879
	0.00389606	91.6273
	0.00390556	91.7713
	0.0039103	91.9235
	0.00391979	92.0603
	0.00392453	92.213
	0.00392929	92.3539
	0.00393877	92.4861
	0.00394351	92.6331
	0.00395301	92.7812
	0.00395776	92.9217
	0.0039625	93.0742
	0.003972	93.2161
	0.003972	93.3695
	0.00398148	93.5283
	0.00398623	93.6787
	0.00399572	93.8167
[truncated: 13,206 more rows]

## Sheet: hydrostat
	Hydrostatic experiment
	Porosity = 0.207
	effective pressure (Mpa)	permeability (m2)	porosity change
	2	1.19138e-15	0
	7	8.19581e-16	-0.00126283
	15	6.82813e-16	-0.00249801
	30	4.75736e-16	-0.00392707
	50	3.98e-16	-0.0053882
	70	3.66e-16	-0.00717112
	90	3.14477e-16	-0.00890724
	110	2.79315e-16	-0.0102906
	130	2.43617e-16	-0.0117539
	150	2.1826e-16	-0.0131178
